# Supplementary material for: 3-(4-Methoxybenzyl)-1,5-benzo­thiazepin-4(5H)-one
Source: Acta Crystallogr Sect E Struct Rep Online. 2013 Apr 10;69(Pt 5):o693. doi: 10.1107/S1600536813009215 (PMC3648230; doi:10.1107/S1600536813009215)
Supplement: Supplementary file 1 [file e-69-0o693-sup1.cif]

##############################################################################
#                                                                            #
# This CIF contains the data in a paper accepted for publication in          #
# Acta Crystallographica Section E. It conforms to the requirements of       #
# Notes for Authors for Acta Crystallographica Section E, and has been       #
# peer reviewed under the auspices of the IUCr Commission on Journals.       #
#                                                                            #
# Full details of the Crystallographic Information File format               #
# are given in the paper "The Crystallographic Information File (CIF):       #
# a New Standard Archive File for Crystallography" by S. R. Hall, F. H.      #
# Allen and I. D. Brown [Acta Cryst. (1991), A47, 655-685].                  #
#                                                                            #
# The current version of the core CIF dictionary is obtainable from          #
# ftp://ftp.iucr.org/pub/cif_core.dic.                                       #
#                                                                            #
# Software is freely available for graphical display of the structure(s)     #
# in this CIF. For information consult the CIF software page                 #
# http://www.iucr.org/resources/cif/software.                                #
#                                                                            #
# This file may be used for bona fide research purposes within the           #
# scientific community so long as proper attribution is given to the journal # 
# article from which it was obtained.                                        #
#                                                                            #
##############################################################################
data_global
_audit_creation_method     SHELXL-97
_journal_date_recd_electronic     2013-03-31
_journal_date_accepted     2013-04-04
_journal_name_full     'Acta Crystallographica, Section E'
_journal_year     2013
_journal_volume     69
_journal_issue      5
_journal_page_first     o693
_journal_page_last     o693
_journal_paper_category     QO
_journal_paper_doi     10.1107/S1600536813009215
_journal_coeditor_code     SJ5315
_publ_contact_author_name     'S. Murugavel'
_publ_contact_author_address
;
  Department of  Physics
  Thanthai Periyar Government Institute of Technology
  Vellore - 632 002
  India.
;
_publ_contact_author_email     'smurugavel27@gmail.com'
_publ_contact_author_fax     '0416 091 2266652'
_publ_contact_author_phone     '091 9790084145'
_publ_section_title
;
3-(4-Methoxybenzyl)-1,5-benzothiazepin-4(5<i>H</i>)-one
;
loop_
    _publ_author_name
    _publ_author_footnote
    _publ_author_address
    'Selvakumar, R.' ?
;
Department of Organic Chemistry
University of Madras
Maraimalai Campus
Chennai 600 025
India
;
    'Bakthadoss, M.'
;
Additional correspondence author, e-mail: bhakthadoss@yahoo.com.
;
;
Department of Organic Chemistry
University of Madras
Maraimalai Campus
Chennai 600 025
India
Department of Chemistry
Pondicherry University
Puducherry 605 014
India
;
    'Vijayakumar, S.' ?
;
Department of Physics
Sri Balaji Chokkalingam Engineering College
Arni
Thiruvannamalai 632 317
India
;
    'Murugavel, S.' ?
;
Department of Physics
Thanthai Periyar Government Institute of Technology
Vellore 632 002
India
;
data_I
_audit_creation_method     SHELXL-97
_chemical_name_systematic
;
3-(4-Methoxybenzyl)-1,5-benzothiazepin-4(5<i>H</i>)-one
;
_chemical_name_common     ?
_chemical_formula_moiety     'C17 H15 N O2 S'
_chemical_formula_sum     'C17 H15 N O2 S'
_chemical_formula_iupac     'C17 H15 N O2 S'
_chemical_formula_weight     297.36
_chemical_melting_point     ?
_symmetry_cell_setting     triclinic
_symmetry_space_group_name_H-M     'P -1'
_symmetry_space_group_name_Hall     '-P 1'
loop_
    _symmetry_equiv_pos_as_xyz
    'x, y, z'
    '-x, -y, -z'
_cell_length_a     7.678(5)
_cell_length_b     9.612(5)
_cell_length_c     10.860(5)
_cell_angle_alpha     77.208(5)
_cell_angle_beta     74.117(4)
_cell_angle_gamma     81.522(5)
_cell_volume     748.5(7)
_cell_formula_units_Z     2
_cell_measurement_reflns_used     5471
_cell_measurement_theta_min     2.0
_cell_measurement_theta_max     32.6
_cell_measurement_temperature     293(2)
_exptl_crystal_description     'block'
_exptl_crystal_colour     'colourless'
_exptl_crystal_size_max     0.23
_exptl_crystal_size_mid     0.21
_exptl_crystal_size_min     0.15
_exptl_crystal_density_diffrn     1.319
_exptl_crystal_density_meas     ?
_exptl_crystal_density_method     'not measured'
_exptl_crystal_F_000     312
_exptl_absorpt_coefficient_mu     0.219
_exptl_absorpt_correction_type     multi-scan
_exptl_absorpt_process_details     '(SADABS; Sheldrick, 1996)'
_exptl_absorpt_correction_T_min     0.951
_exptl_absorpt_correction_T_max     0.968
_exptl_special_details     ?
_diffrn_ambient_temperature     293(2)
_diffrn_radiation_type     MoK\a
_diffrn_radiation_wavelength     0.71073
_diffrn_radiation_source     'fine-focus sealed tube'
_diffrn_radiation_monochromator     graphite
_diffrn_measurement_device_type     'Bruker APEXII CCD'
_diffrn_measurement_method     '\w scans'
_diffrn_detector_area_resol_mean     10.0
_diffrn_reflns_number     18449
_diffrn_reflns_av_R_equivalents     0.0268
_diffrn_reflns_av_sigmaI/netI     0.0292
_diffrn_reflns_theta_min     1.99
_diffrn_reflns_theta_max     32.60
_diffrn_reflns_theta_full     32.60
_diffrn_measured_fraction_theta_max     0.980
_diffrn_measured_fraction_theta_full     0.980
_diffrn_reflns_limit_h_min     -11
_diffrn_reflns_limit_h_max     11
_diffrn_reflns_limit_k_min     -14
_diffrn_reflns_limit_k_max     14
_diffrn_reflns_limit_l_min     -15
_diffrn_reflns_limit_l_max     16
_diffrn_standards_number     0
_diffrn_standards_interval_count     ?
_diffrn_standards_interval_time     ?
_diffrn_standards_decay_%     ?
_refine_special_details
;
Refinement of <i>F</i>^2^ against ALL reflections. The weighted <i>R</i>-factor
<i>wR</i> and goodness of fit <i>S</i> are based on <i>F</i>^2^, conventional
<i>R</i>-factors <i>R</i> are based on <i>F</i>, with <i>F</i> set to zero for
negative <i>F</i>^2^. The threshold expression of <i>F</i>^2^ >
\s(<i>F</i>^2^) is used only for calculating <i>R</i>-factors(gt) <i>etc</i>.
and is not relevant to the choice of reflections for refinement.
<i>R</i>-factors based on <i>F</i>^2^ are statistically about twice as large
as those based on <i>F</i>, and <i>R</i>- factors based on ALL data will be
even larger.
;
_reflns_number_total     5363
_reflns_number_gt     3676
_reflns_threshold_expression     I>2\s(I)
_refine_ls_structure_factor_coef     Fsqd
_refine_ls_matrix_type     full
_refine_ls_R_factor_all     0.0725
_refine_ls_R_factor_gt     0.0450
_refine_ls_wR_factor_gt     0.1175
_refine_ls_wR_factor_ref     0.1339
_refine_ls_goodness_of_fit_ref     1.045
_refine_ls_restrained_S_all     1.045
_refine_ls_number_reflns     5363
_refine_ls_number_parameters     191
_refine_ls_number_restraints     0
_refine_ls_hydrogen_treatment     constr
_refine_ls_weighting_scheme     calc
_refine_ls_weighting_details
         'calc w=1/[\s^2^(Fo^2^)+(0.0608P)^2^+0.1157P] where P=(Fo^2^+2Fc^2^)/3'
_atom_sites_solution_hydrogens     geom
_atom_sites_solution_primary     direct
_atom_sites_solution_secondary     difmap
_refine_ls_shift/su_max     0.002
_refine_ls_shift/su_mean     0.000
_refine_diff_density_max     0.279
_refine_diff_density_min     -0.334
_refine_ls_extinction_method     none
_refine_ls_extinction_coef     ?
loop_
    _atom_type_symbol
    _atom_type_description
    _atom_type_scat_dispersion_real
    _atom_type_scat_dispersion_imag
    _atom_type_scat_source
    'C' 'C' 0.0033 0.0016
                         'International Tables Vol C Tables 4.2.6.8 and 6.1.1.4'
    'H' 'H' 0.0000 0.0000
                         'International Tables Vol C Tables 4.2.6.8 and 6.1.1.4'
    'N' 'N' 0.0061 0.0033
                         'International Tables Vol C Tables 4.2.6.8 and 6.1.1.4'
    'O' 'O' 0.0106 0.0060
                         'International Tables Vol C Tables 4.2.6.8 and 6.1.1.4'
    'S' 'S' 0.1246 0.1234
                         'International Tables Vol C Tables 4.2.6.8 and 6.1.1.4'
_computing_data_collection     'APEX2 (Bruker, 2004)'
_computing_cell_refinement     'APEX2 and SAINT (Bruker, 2004)'
_computing_data_reduction     'SAINT and XPREP (Bruker, 2004)'
_computing_structure_solution     'SHELXS97 (Sheldrick, 2008)'
_computing_structure_refinement     'SHELXL97 (Sheldrick, 2008)'
_computing_molecular_graphics     'ORTEP-3 for Windows (Farrugia, 2012)'
_computing_publication_material
                          'SHELXL97 (Sheldrick, 2008) and  PLATON  (Spek, 2009)'
loop_
    _atom_site_type_symbol
    _atom_site_label
    _atom_site_fract_x
    _atom_site_fract_y
    _atom_site_fract_z
    _atom_site_U_iso_or_equiv
    _atom_site_adp_type
    _atom_site_calc_flag
    _atom_site_refinement_flags
    _atom_site_occupancy
    _atom_site_symmetry_multiplicity
    _atom_site_disorder_assembly
    _atom_site_disorder_group
    C C1 0.42839(17) 0.53284(13) 0.19547(13) 0.0389(3) Uani d . 1 1 . .
    H H1 0.5174 0.5738 0.2152 0.047 Uiso calc R 1 1 . .
    C C2 0.18042(19) 0.35576(13) 0.34697(13) 0.0404(3) Uani d . 1 1 . .
    C C3 0.1350(2) 0.29642(16) 0.47950(15) 0.0552(4) Uani d . 1 1 . .
    H H3 0.2268 0.2590 0.5217 0.066 Uiso calc R 1 1 . .
    C C4 -0.0434(3) 0.29249(19) 0.54865(16) 0.0639(5) Uani d . 1 1 . .
    H H4 -0.0720 0.2511 0.6368 0.077 Uiso calc R 1 1 . .
    C C5 -0.1794(2) 0.34965(18) 0.48779(16) 0.0595(4) Uani d . 1 1 . .
    H H5 -0.3004 0.3466 0.5347 0.071 Uiso calc R 1 1 . .
    C C6 -0.1378(2) 0.41157(16) 0.35764(14) 0.0475(3) Uani d . 1 1 . .
    H H6 -0.2307 0.4514 0.3172 0.057 Uiso calc R 1 1 . .
    C C7 0.04227(17) 0.41513(13) 0.28606(12) 0.0366(3) Uani d . 1 1 . .
    C C8 0.19209(16) 0.56421(13) 0.07296(12) 0.0344(2) Uani d . 1 1 . .
    C C9 0.32623(15) 0.61867(13) 0.12345(11) 0.0336(2) Uani d . 1 1 . .
    C C10 0.34837(18) 0.77722(14) 0.07485(14) 0.0415(3) Uani d . 1 1 . .
    H H10A 0.3754 0.7968 -0.0196 0.050 Uiso calc R 1 1 . .
    H H10B 0.2336 0.8310 0.1066 0.050 Uiso calc R 1 1 . .
    C C11 0.49498(17) 0.83050(13) 0.11561(13) 0.0377(3) Uani d . 1 1 . .
    C C12 0.45462(19) 0.90507(15) 0.21596(14) 0.0452(3) Uani d . 1 1 . .
    H H12 0.3338 0.9228 0.2601 0.054 Uiso calc R 1 1 . .
    C C13 0.5907(2) 0.95475(16) 0.25307(15) 0.0504(3) Uani d . 1 1 . .
    H H13 0.5607 1.0052 0.3210 0.060 Uiso calc R 1 1 . .
    C C14 0.76966(19) 0.92861(14) 0.18852(15) 0.0456(3) Uani d . 1 1 . .
    C C15 0.81273(19) 0.85446(15) 0.08668(16) 0.0497(3) Uani d . 1 1 . .
    H H15 0.9335 0.8372 0.0423 0.060 Uiso calc R 1 1 . .
    C C16 0.67642(19) 0.80638(15) 0.05125(15) 0.0462(3) Uani d . 1 1 . .
    H H16 0.7066 0.7567 -0.0172 0.055 Uiso calc R 1 1 . .
    C C17 0.8784(3) 1.0769(2) 0.2951(3) 0.0859(7) Uani d . 1 1 . .
    H H17A 0.8026 1.1564 0.2609 0.129 Uiso calc R 1 1 . .
    H H17B 0.9907 1.1094 0.2953 0.129 Uiso calc R 1 1 . .
    H H17C 0.8171 1.0362 0.3825 0.129 Uiso calc R 1 1 . .
    N N1 0.07583(14) 0.47009(12) 0.15072(10) 0.0391(2) Uani d . 1 1 . .
    H H1A 0.0114 0.4382 0.1114 0.047 Uiso calc R 1 1 . .
    O O1 0.18656(13) 0.60841(11) -0.04169(9) 0.0456(2) Uani d . 1 1 . .
    O O2 0.91500(16) 0.97189(13) 0.21607(13) 0.0668(3) Uani d . 1 1 . .
    S S1 0.41037(5) 0.34901(4) 0.25677(4) 0.05008(12) Uani d . 1 1 . .
loop_
    _atom_site_aniso_label
    _atom_site_aniso_U_11
    _atom_site_aniso_U_22
    _atom_site_aniso_U_33
    _atom_site_aniso_U_12
    _atom_site_aniso_U_13
    _atom_site_aniso_U_23
    C1 0.0361(6) 0.0382(6) 0.0460(7) -0.0061(5) -0.0172(5) -0.0053(5)
    C2 0.0500(7) 0.0328(6) 0.0419(7) -0.0089(5) -0.0177(6) -0.0033(5)
    C3 0.0772(11) 0.0465(8) 0.0470(8) -0.0166(7) -0.0288(8) 0.0044(6)
    C4 0.0900(13) 0.0610(9) 0.0383(8) -0.0249(9) -0.0106(8) 0.0002(7)
    C5 0.0627(10) 0.0624(9) 0.0476(9) -0.0190(8) 0.0023(7) -0.0097(7)
    C6 0.0440(7) 0.0525(8) 0.0460(8) -0.0094(6) -0.0091(6) -0.0090(6)
    C7 0.0424(6) 0.0363(6) 0.0346(6) -0.0104(5) -0.0117(5) -0.0070(5)
    C8 0.0328(6) 0.0381(6) 0.0352(6) -0.0030(4) -0.0122(5) -0.0083(5)
    C9 0.0315(5) 0.0364(5) 0.0351(6) -0.0053(4) -0.0111(5) -0.0064(4)
    C10 0.0415(7) 0.0381(6) 0.0480(7) -0.0074(5) -0.0196(6) -0.0017(5)
    C11 0.0377(6) 0.0320(5) 0.0441(7) -0.0069(5) -0.0140(5) -0.0018(5)
    C12 0.0401(7) 0.0446(7) 0.0500(8) -0.0056(5) -0.0076(6) -0.0108(6)
    C13 0.0590(9) 0.0453(7) 0.0532(8) -0.0077(6) -0.0170(7) -0.0168(6)
    C14 0.0458(7) 0.0337(6) 0.0629(9) -0.0073(5) -0.0253(6) -0.0037(6)
    C15 0.0358(7) 0.0471(7) 0.0667(10) -0.0037(5) -0.0121(6) -0.0132(7)
    C16 0.0424(7) 0.0462(7) 0.0535(8) -0.0048(5) -0.0114(6) -0.0169(6)
    C17 0.0936(15) 0.0580(10) 0.138(2) -0.0058(10) -0.0690(14) -0.0361(12)
    N1 0.0399(5) 0.0479(6) 0.0349(5) -0.0135(5) -0.0146(4) -0.0064(4)
    O1 0.0453(5) 0.0596(6) 0.0358(5) -0.0154(4) -0.0168(4) -0.0019(4)
    O2 0.0591(7) 0.0568(6) 0.1027(10) -0.0091(5) -0.0422(7) -0.0231(6)
    S1 0.0448(2) 0.03683(18) 0.0684(3) 0.00032(13) -0.02330(17) -0.00078(15)
_geom_special_details
;
All e.s.d.'s (except the e.s.d. in the dihedral angle between two l.s. planes)
are estimated using the full covariance matrix. The cell e.s.d.'s are taken
into account individually in the estimation of e.s.d.'s in distances, angles
and torsion angles; correlations between e.s.d.'s in cell parameters are only
used when they are defined by crystal symmetry. An approximate (isotropic)
treatment of cell e.s.d.'s is used for estimating e.s.d.'s involving l.s.
planes.
;
loop_
    _geom_bond_atom_site_label_1
    _geom_bond_atom_site_label_2
    _geom_bond_site_symmetry_2
    _geom_bond_distance
    _geom_bond_publ_flag
    C1 C9 . 1.3292(18) ?
    C1 S1 . 1.7565(15) ?
    C1 H1 . 0.9300 ?
    C2 C7 . 1.3881(19) ?
    C2 C3 . 1.392(2) ?
    C2 S1 . 1.7688(17) ?
    C3 C4 . 1.372(3) ?
    C3 H3 . 0.9300 ?
    C4 C5 . 1.370(3) ?
    C4 H4 . 0.9300 ?
    C5 C6 . 1.375(2) ?
    C5 H5 . 0.9300 ?
    C6 C7 . 1.389(2) ?
    C6 H6 . 0.9300 ?
    C7 N1 . 1.4124(17) ?
    C8 O1 . 1.2337(16) ?
    C8 N1 . 1.3474(16) ?
    C8 C9 . 1.4935(16) ?
    C9 C10 . 1.5170(18) ?
    C10 C11 . 1.5061(18) ?
    C10 H10A . 0.9700 ?
    C10 H10B . 0.9700 ?
    C11 C12 . 1.3758(19) ?
    C11 C16 . 1.388(2) ?
    C12 C13 . 1.395(2) ?
    C12 H12 . 0.9300 ?
    C13 C14 . 1.375(2) ?
    C13 H13 . 0.9300 ?
    C14 O2 . 1.3721(17) ?
    C14 C15 . 1.386(2) ?
    C15 C16 . 1.378(2) ?
    C15 H15 . 0.9300 ?
    C16 H16 . 0.9300 ?
    C17 O2 . 1.415(2) ?
    C17 H17A . 0.9600 ?
    C17 H17B . 0.9600 ?
    C17 H17C . 0.9600 ?
    N1 H1A . 0.8600 ?
loop_
    _geom_angle_atom_site_label_1
    _geom_angle_atom_site_label_2
    _geom_angle_atom_site_label_3
    _geom_angle_site_symmetry_1
    _geom_angle_site_symmetry_3
    _geom_angle
    _geom_angle_publ_flag
    C9 C1 S1 . . 125.87(10) ?
    C9 C1 H1 . . 117.1 ?
    S1 C1 H1 . . 117.1 ?
    C7 C2 C3 . . 119.01(14) ?
    C7 C2 S1 . . 120.68(11) ?
    C3 C2 S1 . . 120.27(12) ?
    C4 C3 C2 . . 120.83(15) ?
    C4 C3 H3 . . 119.6 ?
    C2 C3 H3 . . 119.6 ?
    C5 C4 C3 . . 119.96(15) ?
    C5 C4 H4 . . 120.0 ?
    C3 C4 H4 . . 120.0 ?
    C4 C5 C6 . . 120.22(16) ?
    C4 C5 H5 . . 119.9 ?
    C6 C5 H5 . . 119.9 ?
    C5 C6 C7 . . 120.46(15) ?
    C5 C6 H6 . . 119.8 ?
    C7 C6 H6 . . 119.8 ?
    C2 C7 C6 . . 119.49(13) ?
    C2 C7 N1 . . 122.61(12) ?
    C6 C7 N1 . . 117.72(12) ?
    O1 C8 N1 . . 119.75(10) ?
    O1 C8 C9 . . 118.99(11) ?
    N1 C8 C9 . . 121.26(11) ?
    C1 C9 C8 . . 122.57(11) ?
    C1 C9 C10 . . 122.99(11) ?
    C8 C9 C10 . . 114.20(10) ?
    C11 C10 C9 . . 114.61(10) ?
    C11 C10 H10A . . 108.6 ?
    C9 C10 H10A . . 108.6 ?
    C11 C10 H10B . . 108.6 ?
    C9 C10 H10B . . 108.6 ?
    H10A C10 H10B . . 107.6 ?
    C12 C11 C16 . . 117.91(12) ?
    C12 C11 C10 . . 121.68(12) ?
    C16 C11 C10 . . 120.41(12) ?
    C11 C12 C13 . . 121.51(13) ?
    C11 C12 H12 . . 119.2 ?
    C13 C12 H12 . . 119.2 ?
    C14 C13 C12 . . 119.54(13) ?
    C14 C13 H13 . . 120.2 ?
    C12 C13 H13 . . 120.2 ?
    O2 C14 C13 . . 124.88(14) ?
    O2 C14 C15 . . 115.39(13) ?
    C13 C14 C15 . . 119.73(12) ?
    C16 C15 C14 . . 119.91(13) ?
    C16 C15 H15 . . 120.0 ?
    C14 C15 H15 . . 120.0 ?
    C15 C16 C11 . . 121.40(13) ?
    C15 C16 H16 . . 119.3 ?
    C11 C16 H16 . . 119.3 ?
    O2 C17 H17A . . 109.5 ?
    O2 C17 H17B . . 109.5 ?
    H17A C17 H17B . . 109.5 ?
    O2 C17 H17C . . 109.5 ?
    H17A C17 H17C . . 109.5 ?
    H17B C17 H17C . . 109.5 ?
    C8 N1 C7 . . 130.70(10) ?
    C8 N1 H1A . . 114.6 ?
    C7 N1 H1A . . 114.6 ?
    C14 O2 C17 . . 117.51(14) ?
    C1 S1 C2 . . 99.41(6) ?
loop_
    _geom_torsion_atom_site_label_1
    _geom_torsion_atom_site_label_2
    _geom_torsion_atom_site_label_3
    _geom_torsion_atom_site_label_4
    _geom_torsion_site_symmetry_1
    _geom_torsion_site_symmetry_2
    _geom_torsion_site_symmetry_3
    _geom_torsion_site_symmetry_4
    _geom_torsion
    _geom_torsion_publ_flag
    C7 C2 C3 C4 . . . . 1.9(2) ?
    S1 C2 C3 C4 . . . . -175.66(12) ?
    C2 C3 C4 C5 . . . . -1.1(2) ?
    C3 C4 C5 C6 . . . . -0.3(3) ?
    C4 C5 C6 C7 . . . . 0.9(2) ?
    C3 C2 C7 C6 . . . . -1.28(18) ?
    S1 C2 C7 C6 . . . . 176.27(10) ?
    C3 C2 C7 N1 . . . . -176.30(11) ?
    S1 C2 C7 N1 . . . . 1.25(16) ?
    C5 C6 C7 C2 . . . . -0.1(2) ?
    C5 C6 C7 N1 . . . . 175.17(12) ?
    S1 C1 C9 C8 . . . . -6.64(19) ?
    S1 C1 C9 C10 . . . . 179.39(10) ?
    O1 C8 C9 C1 . . . . -134.74(14) ?
    N1 C8 C9 C1 . . . . 46.39(18) ?
    O1 C8 C9 C10 . . . . 39.71(16) ?
    N1 C8 C9 C10 . . . . -139.16(12) ?
    C1 C9 C10 C11 . . . . -0.45(19) ?
    C8 C9 C10 C11 . . . . -174.88(11) ?
    C9 C10 C11 C12 . . . . -102.00(15) ?
    C9 C10 C11 C16 . . . . 78.58(16) ?
    C16 C11 C12 C13 . . . . -0.3(2) ?
    C10 C11 C12 C13 . . . . -179.73(13) ?
    C11 C12 C13 C14 . . . . -0.2(2) ?
    C12 C13 C14 O2 . . . . 180.00(14) ?
    C12 C13 C14 C15 . . . . 0.6(2) ?
    O2 C14 C15 C16 . . . . -179.96(13) ?
    C13 C14 C15 C16 . . . . -0.5(2) ?
    C14 C15 C16 C11 . . . . 0.0(2) ?
    C12 C11 C16 C15 . . . . 0.4(2) ?
    C10 C11 C16 C15 . . . . 179.84(13) ?
    O1 C8 N1 C7 . . . . -172.86(12) ?
    C9 C8 N1 C7 . . . . 6.0(2) ?
    C2 C7 N1 C8 . . . . -51.01(19) ?
    C6 C7 N1 C8 . . . . 133.88(14) ?
    C13 C14 O2 C17 . . . . -14.9(2) ?
    C15 C14 O2 C17 . . . . 164.55(16) ?
    C9 C1 S1 C2 . . . . -57.47(14) ?
    C7 C2 S1 C1 . . . . 58.98(11) ?
    C3 C2 S1 C1 . . . . -123.50(11) ?
loop_
    _geom_hbond_atom_site_label_D
    _geom_hbond_atom_site_label_H
    _geom_hbond_atom_site_label_A
    _geom_hbond_site_symmetry_A
    _geom_hbond_distance_DH
    _geom_hbond_distance_HA
    _geom_hbond_distance_DA
    _geom_hbond_angle_DHA
    N1 H1A O1 2_565 0.86 2.02 2.860(2) 166.8
    C17 H17B Cg 1_665 0.96 2.96 3.561(3) 122.0
_iucr_refine_instructions_details
;
TITL MURUGAVELSM44 in P-1
CELL  0.71073   7.6780   9.6120  10.8600   77.208   74.117   81.522
ZERR     2.00   0.0050   0.0050   0.0050    0.005    0.004    0.005
LATT   1
SFAC  C    H    N    O    S
UNIT  34   30   2    4    2
MERG   2
FMAP   2
PLAN   25
ACTA
BOND   $H
EQIV $1 -X, 1-Y, -Z
HTAB N1 O1_$1
CONF
L.S.   4
WGHT    0.060800    0.115700
FVAR       1.13816
C1    1    0.428389    0.532842    0.195468    11.00000    0.03609    0.03817 =
         0.04600   -0.00526   -0.01718   -0.00610
AFIX  43
H1    2    0.517422    0.573810    0.215171    11.00000   -1.20000
AFIX   0
C2    1    0.180425    0.355763    0.346972    11.00000    0.05003    0.03283 =
         0.04188   -0.00333   -0.01771   -0.00887
C3    1    0.135023    0.296420    0.479505    11.00000    0.07719    0.04654 =
         0.04698    0.00440   -0.02880   -0.01655
AFIX  43
H3    2    0.226821    0.258977    0.521672    11.00000   -1.20000
AFIX   0
C4    1   -0.043391    0.292492    0.548649    11.00000    0.09004    0.06101 =
         0.03830    0.00022   -0.01056   -0.02493
AFIX  43
H4    2   -0.072007    0.251059    0.636784    11.00000   -1.20000
AFIX   0
C5    1   -0.179441    0.349653    0.487787    11.00000    0.06270    0.06239 =
         0.04760   -0.00972    0.00228   -0.01897
AFIX  43
H5    2   -0.300369    0.346551    0.534671    11.00000   -1.20000
AFIX   0
C6    1   -0.137769    0.411575    0.357642    11.00000    0.04395    0.05250 =
         0.04604   -0.00901   -0.00913   -0.00942
AFIX  43
H6    2   -0.230741    0.451354    0.317244    11.00000   -1.20000
AFIX   0
C7    1    0.042273    0.415132    0.286061    11.00000    0.04235    0.03626 =
         0.03457   -0.00700   -0.01167   -0.01040
C8    1    0.192095    0.564208    0.072965    11.00000    0.03277    0.03810 =
         0.03517   -0.00832   -0.01220   -0.00298
C9    1    0.326229    0.618669    0.123452    11.00000    0.03152    0.03637 =
         0.03513   -0.00641   -0.01108   -0.00526
C10   1    0.348370    0.777221    0.074852    11.00000    0.04149    0.03813 =
         0.04801   -0.00169   -0.01959   -0.00743
AFIX  23
H10A  2    0.375361    0.796844   -0.019636    11.00000   -1.20000
H10B  2    0.233585    0.830959    0.106639    11.00000   -1.20000
AFIX   0
C11   1    0.494982    0.830501    0.115608    11.00000    0.03770    0.03204 =
         0.04405   -0.00183   -0.01400   -0.00689
C12   1    0.454625    0.905070    0.215956    11.00000    0.04011    0.04459 =
         0.05000   -0.01080   -0.00755   -0.00563
AFIX  43
H12   2    0.333827    0.922756    0.260050    11.00000   -1.20000
AFIX   0
C13   1    0.590728    0.954750    0.253068    11.00000    0.05898    0.04529 =
         0.05324   -0.01679   -0.01701   -0.00772
AFIX  43
H13   2    0.560676    1.005206    0.320995    11.00000   -1.20000
AFIX   0
C14   1    0.769661    0.928607    0.188523    11.00000    0.04575    0.03374 =
         0.06290   -0.00373   -0.02530   -0.00726
C15   1    0.812728    0.854462    0.086681    11.00000    0.03581    0.04712 =
         0.06668   -0.01324   -0.01206   -0.00365
AFIX  43
H15   2    0.933473    0.837169    0.042297    11.00000   -1.20000
AFIX   0
C16   1    0.676421    0.806385    0.051253    11.00000    0.04243    0.04617 =
         0.05348   -0.01686   -0.01136   -0.00476
AFIX  43
H16   2    0.706633    0.756725   -0.017229    11.00000   -1.20000
AFIX   0
C17   1    0.878393    1.076883    0.295054    11.00000    0.09364    0.05803 =
         0.13835   -0.03614   -0.06904   -0.00583
AFIX 137
H17A  2    0.802562    1.156370    0.260933    11.00000   -1.50000
H17B  2    0.990660    1.109356    0.295328    11.00000   -1.50000
H17C  2    0.817115    1.036176    0.382506    11.00000   -1.50000
AFIX   0
N1    3    0.075826    0.470094    0.150717    11.00000    0.03991    0.04792 =
         0.03487   -0.00635   -0.01462   -0.01350
AFIX  43
H1A   2    0.011351    0.438199    0.111413    11.00000   -1.20000
AFIX   0
O1    4    0.186556    0.608411   -0.041686    11.00000    0.04534    0.05957 =
         0.03580   -0.00187   -0.01683   -0.01541
O2    4    0.915001    0.971891    0.216065    11.00000    0.05908    0.05682 =
         0.10275   -0.02306   -0.04217   -0.00912
S1    5    0.410371    0.349010    0.256774    11.00000    0.04475    0.03683 =
         0.06843   -0.00078   -0.02330    0.00032
HKLF 4
REM  MURUGAVELSM44 in P-1
REM R1 =  0.0450 for   3676 Fo > 4sig(Fo)  and  0.0725 for all   5363 data
REM    191 parameters refined using      0 restraints
END
WGHT      0.0609      0.1153
REM Highest difference peak  0.279,  deepest hole -0.334,  1-sigma level  0.050
Q1    1   0.1167  0.3955  0.3201  11.00000  0.05    0.28
Q2    1   0.3905  0.3840  0.3224  11.00000  0.05    0.25
Q3    1   0.1416  0.3125  0.4032  11.00000  0.05    0.24
Q4    1  -0.0418  0.3862  0.3259  11.00000  0.05    0.22
Q5    1  -0.0927  0.3462  0.5041  11.00000  0.05    0.22
Q6    1   0.4045  0.4555  0.2209  11.00000  0.05    0.22
Q7    1   0.3784  0.5739  0.1589  11.00000  0.05    0.22
Q8    1   0.2522  0.5928  0.0995  11.00000  0.05    0.22
Q9    1   0.3486  0.6913  0.1001  11.00000  0.05    0.21
Q10   1   0.5456  0.9004  0.2420  11.00000  0.05    0.20
Q11   1   0.7835  0.8598  0.1655  11.00000  0.05    0.20
Q12   1   0.5206  0.9413  0.2182  11.00000  0.05    0.19
Q13   1   0.4271  0.8001  0.1032  11.00000  0.05    0.18
Q14   1  -0.1183  0.4052  0.4241  11.00000  0.05    0.18
Q15   1   0.7555  1.0639  0.3802  11.00000  0.05    0.18
Q16   1  -0.1740  0.4155  0.4380  11.00000  0.05    0.17
Q17   1   0.2799  0.3448  0.2938  11.00000  0.05    0.17
Q18   1   0.4895  0.8343  0.1943  11.00000  0.05    0.17
Q19   1   0.0793  0.4423  0.2294  11.00000  0.05    0.16
Q20   1  -0.0352  0.4848  0.1199  11.00000  0.05    0.16
Q21   1   0.0628  0.2825  0.5568  11.00000  0.05    0.16
Q22   1   0.7388  0.8009  0.0965  11.00000  0.05    0.16
Q23   1  -0.1671  0.3381  0.4107  11.00000  0.05    0.15
Q24   1   0.9120  0.9602  0.4441  11.00000  0.05    0.15
Q25   1   0.4823  0.8898  0.1498  11.00000  0.05    0.15
;
