# Supplementary material for: 3-(4-Methoxybenzyl)-1,5-benzo­thiazepin-4(5H)-one
Source: Acta Crystallogr Sect E Struct Rep Online. 2013 Apr 10;69(Pt 5):o693. doi: 10.1107/S1600536813009215 (PMC3648230; doi:10.1107/S1600536813009215)
Supplement: Supplementary file 2 [file e-69-0o693-Isup2.hkl]

#
# h,k,l, Fc-squared, Fo-squared, sigma(Fo-squared) and status flag
#
data_I
_shelx_title ' MURUGAVELSM44 in P-1'
_shelx_refln_list_code          4
_shelx_F_calc_maximum       87.43
_exptl_crystal_F_000       312.00
_reflns_d_resolution_high  0.6595
 
loop_
 _symmetry_equiv_pos_as_xyz
 'x, y, z'
 '-x, -y, -z'
 
_cell_length_a     7.6780
_cell_length_b     9.6120
_cell_length_c    10.8600
_cell_angle_alpha  77.208
_cell_angle_beta   74.117
_cell_angle_gamma  81.522
 
_shelx_F_squared_multiplier     1.000
 
loop_
 _refln_index_h
 _refln_index_k
 _refln_index_l
 _refln_F_squared_calc
 _refln_F_squared_meas
 _refln_F_squared_sigma
 _refln_observed_status
   1   0   0      142.39      129.25      1.53 o
   2   0   0       17.97       15.57      0.23 o
   3   0   0      731.06      764.67      5.91 o
   4   0   0      404.74      405.35      3.32 o
   5   0   0      221.69      212.75      2.03 o
   6   0   0        1.03        0.71      0.27 o
   7   0   0        1.72        1.36      0.45 o
   8   0   0       97.04      107.02      3.02 o
   9   0   0        0.22        1.69      0.96 o
  10   0   0        5.16        4.72      1.97 o
  11   0   0        2.29        2.87      2.13 o
 -11   1   0        1.05        0.00      1.69 o
 -10   1   0        0.07       -0.03      1.52 o
  -9   1   0        3.43        3.03      1.72 o
  -8   1   0      120.94      129.34      4.38 o
  -7   1   0       99.48       98.77      2.11 o
  -6   1   0        2.01        1.15      0.25 o
  -5   1   0       57.93       61.92      0.91 o
  -4   1   0        3.68        7.58      0.33 o
  -3   1   0      166.74      152.40      1.44 o
  -2   1   0       30.00       25.90      0.33 o
  -1   1   0      207.80      201.66      1.79 o
   0   1   0     1177.03      811.74     21.48 o
   1   1   0      410.55      433.58      3.39 o
   2   1   0      180.98      198.18      2.25 o
   3   1   0       49.14       47.43      0.62 o
   4   1   0      187.26      214.18      2.14 o
   5   1   0      394.08      412.70      4.18 o
   6   1   0       11.67        9.93      0.53 o
   7   1   0        6.41        6.52      0.63 o
   8   1   0        0.32       -0.46      0.46 o
   9   1   0       36.71       36.63      2.38 o
  10   1   0        3.72        5.09      1.96 o
  11   1   0        0.45        1.72      1.75 o
 -10   2   0        0.04        1.06      1.78 o
  -9   2   0        0.13        0.11      1.37 o
  -8   2   0       50.06       50.79      2.77 o
  -7   2   0       41.65       44.17      1.69 o
  -6   2   0       43.76       41.37      1.32 o
  -5   2   0      115.78      109.63      1.53 o
  -4   2   0        3.79        4.18      0.23 o
  -3   2   0     1722.56     1750.71     13.81 o
  -2   2   0     1191.40     1222.99      9.72 o
  -1   2   0     1968.18     2061.17     14.18 o
   0   2   0      373.38      396.80      2.90 o
   1   2   0       52.67       53.63      0.53 o
   2   2   0      128.36      123.44      1.13 o
   3   2   0      396.62      403.02      3.61 o
   4   2   0        0.13        0.98      0.17 o
   5   2   0      126.74      122.09      1.65 o
   6   2   0      193.90      208.39      3.48 o
   7   2   0       69.58       71.74      1.94 o
   8   2   0        1.74        1.96      0.57 o
   9   2   0        6.03        6.66      1.08 o
  10   2   0        0.15       -0.96      1.23 o
  11   2   0        0.66        1.05      1.58 o
 -10   3   0        0.50       -1.20      1.59 o
  -9   3   0        0.55        0.86      1.53 o
  -8   3   0        1.09        0.96      1.17 o
  -7   3   0        1.07        0.01      0.80 o
  -6   3   0        0.67        0.74      0.41 o
  -5   3   0      477.43      451.45      4.61 o
  -4   3   0        9.50       19.07      0.51 o
  -3   3   0       61.06       65.96      0.88 o
  -2   3   0       98.87      120.21      1.20 o
  -1   3   0       48.47       47.24      0.47 o
   0   3   0      809.35      820.33      6.80 o
   1   3   0      526.27      566.60      5.42 o
   2   3   0       61.62       56.32      0.76 o
   3   3   0      257.91      271.49      2.72 o
   4   3   0      942.43      965.60     10.25 o
   5   3   0        0.62       -0.18      0.18 o
   6   3   0      345.32      326.36      3.98 o
   7   3   0      167.06      159.74      3.27 o
   8   3   0        4.49        4.98      0.70 o
   9   3   0        3.28        2.45      0.87 o
  10   3   0        2.87        1.51      1.17 o
  11   3   0        0.68       -1.46      1.46 o
 -10   4   0        0.23       -0.04      1.74 o
  -9   4   0        0.59        1.26      1.71 o
  -8   4   0       21.48       20.62      2.08 o
  -7   4   0       68.74       63.09      3.05 o
  -6   4   0        2.63        0.72      0.73 o
  -5   4   0      172.40      170.20      1.99 o
  -4   4   0      303.75      321.20      3.42 o
  -3   4   0      386.03      385.05      3.53 o
  -2   4   0        1.85        5.04      0.23 o
  -1   4   0      984.86     1054.46      8.18 o
   0   4   0      925.26      948.44      8.36 o
   1   4   0      127.31      150.35      1.61 o
   2   4   0      471.33      496.65      5.14 o
   3   4   0      217.24      243.55      2.70 o
   4   4   0      486.76      500.61      5.29 o
   5   4   0      125.93      121.98      1.63 o
   6   4   0       73.95       72.06      1.61 o
   7   4   0       11.91       11.16      0.97 o
   8   4   0        2.18        1.34      0.55 o
   9   4   0       15.93       15.12      1.29 o
  10   4   0       12.20       11.02      1.66 o
 -10   5   0        0.03        1.78      2.07 o
  -9   5   0        7.28        7.46      2.58 o
  -8   5   0       25.97       30.23      2.49 o
  -7   5   0        4.40        0.26      1.16 o
  -6   5   0       34.99       28.25      2.04 o
  -5   5   0        1.47        1.40      0.36 o
  -4   5   0      194.65      176.42      2.27 o
  -3   5   0       18.11       15.75      0.54 o
  -2   5   0       23.59       18.51      0.53 o
  -1   5   0      101.83      115.37      1.26 o
   0   5   0      157.33      171.92      2.33 o
   1   5   0       42.02       41.31      0.84 o
   2   5   0      575.02      603.35      5.90 o
   3   5   0      152.52      146.37      1.79 o
   4   5   0      433.04      444.64      4.77 o
   5   5   0       25.09       25.87      0.63 o
   6   5   0      125.01      119.87      3.37 o
   7   5   0       16.05       15.86      0.96 o
   8   5   0        9.64        9.94      0.90 o
   9   5   0       12.78       12.48      1.23 o
  10   5   0        3.82        5.60      1.38 o
  -9   6   0       15.39       17.82      3.57 o
  -8   6   0        3.71        5.05      1.47 o
  -7   6   0        1.31        0.13      1.81 o
  -6   6   0       10.75        7.90      1.07 o
  -5   6   0      115.25      113.13      2.70 o
  -4   6   0      128.36      125.03      2.11 o
  -3   6   0       75.42       73.41      1.22 o
  -2   6   0       13.56       17.30      0.49 o
  -1   6   0      120.34      113.35      1.58 o
   0   6   0       21.06       19.45      0.63 o
   1   6   0      181.23      177.87      2.16 o
   2   6   0      377.63      376.33      3.86 o
   3   6   0      131.12      128.54      1.67 o
   4   6   0        5.42        5.25      0.32 o
   5   6   0       72.56       71.19      1.34 o
   6   6   0       20.78       17.12      0.86 o
   7   6   0       20.88       21.14      1.34 o
   8   6   0       21.88       21.37      1.21 o
   9   6   0        0.96        0.76      0.72 o
  10   6   0        2.49        3.92      1.21 o
  -9   7   0        4.35        3.62      2.49 o
  -8   7   0        0.05        0.94      1.67 o
  -7   7   0        5.04        5.67      1.42 o
  -6   7   0       15.32       16.81      1.46 o
  -5   7   0       48.90       48.55      2.10 o
  -4   7   0       57.08       55.95      1.76 o
  -3   7   0        8.18        7.52      0.72 o
  -2   7   0        2.43        1.27      0.31 o
  -1   7   0      846.32      839.15      8.69 o
   0   7   0      167.77      151.02      2.27 o
   1   7   0       19.19       18.09      0.56 o
   2   7   0       10.62       11.74      0.42 o
   3   7   0      180.98      183.02      2.60 o
   4   7   0       29.55       29.96      0.76 o
   5   7   0        5.73        5.33      0.47 o
   6   7   0       33.44       33.31      1.81 o
   7   7   0        3.48        5.23      0.69 o
   8   7   0       10.40       11.33      1.09 o
   9   7   0        0.10       -0.68      0.68 o
  10   7   0        0.01        0.37      1.98 o
  -8   8   0        8.62        8.75      2.58 o
  -7   8   0       11.71       11.85      2.53 o
  -6   8   0        1.49        1.89      2.68 o
  -5   8   0        1.78        1.80      1.98 o
  -4   8   0        0.53        1.19      0.75 o
  -3   8   0        0.26        1.11      0.50 o
  -2   8   0        5.48        4.74      0.48 o
  -1   8   0       22.78       21.44      0.70 o
   0   8   0       16.02       21.73      0.75 o
   1   8   0        0.00        0.34      0.27 o
   2   8   0       20.97       21.18      0.64 o
   3   8   0        2.06        1.44      0.31 o
   4   8   0       31.71       30.57      0.95 o
   5   8   0        5.06        5.25      0.51 o
   6   8   0        6.98        6.41      0.75 o
   7   8   0        3.15        2.57      0.67 o
   8   8   0        0.28       -0.39      0.64 o
   9   8   0        4.35        4.06      0.93 o
  -7   9   0        0.00       -0.38      1.58 o
  -6   9   0        3.37        0.46      1.44 o
  -5   9   0       18.88       17.96      1.90 o
  -4   9   0       74.28       79.33      3.51 o
  -3   9   0       71.16       75.88      2.48 o
  -2   9   0        6.83        4.75      0.78 o
  -1   9   0        0.56        0.35      0.46 o
   0   9   0        0.10       -0.07      0.33 o
   1   9   0       88.61       95.50      2.54 o
   2   9   0        0.77        0.24      0.36 o
   3   9   0       42.55       43.40      1.20 o
   4   9   0        2.48        2.18      0.51 o
   5   9   0       12.94       12.39      0.72 o
   6   9   0       13.91       15.23      1.19 o
   7   9   0       11.23       11.93      0.98 o
   8   9   0        4.10        5.19      0.94 o
   9   9   0        7.04        9.10      1.27 o
  -7  10   0        0.19        0.92      1.88 o
  -6  10   0        4.03        2.92      2.01 o
  -5  10   0       20.53       18.67      2.83 o
  -4  10   0        6.35        5.24      1.91 o
  -3  10   0       35.97       36.84      2.42 o
  -2  10   0        4.85        5.84      0.91 o
  -1  10   0       21.61       22.50      1.09 o
   0  10   0       37.88       39.95      1.98 o
   1  10   0       49.57       50.66      1.78 o
   2  10   0        1.19        0.75      0.48 o
   3  10   0        0.86        0.63      0.52 o
   4  10   0        2.26        0.51      0.50 o
   5  10   0       92.03      103.48      2.71 o
   6  10   0       26.08       30.12      1.37 o
   7  10   0        3.56        3.37      0.66 o
   8  10   0        0.12       -1.78      1.78 o
  -6  11   0        3.21        5.30      2.35 o
  -5  11   0        0.70        3.43      1.94 o
  -4  11   0       10.84        7.86      2.16 o
  -3  11   0       13.48       10.76      2.21 o
  -2  11   0       48.34       47.25      3.56 o
  -1  11   0       49.60       52.00      2.36 o
   0  11   0       14.98       15.76      1.37 o
   1  11   0        1.18        1.21      0.59 o
   2  11   0       29.57       27.61      1.25 o
   3  11   0        0.87        0.59      0.65 o
   4  11   0        7.80        7.56      0.99 o
   5  11   0        6.39        5.94      1.38 o
   6  11   0        2.31        0.68      0.94 o
   7  11   0        0.77        3.74      2.27 o
  -5  12   0        0.04       -0.45      1.87 o
  -4  12   0        1.11       -1.07      1.54 o
  -3  12   0        2.56       -0.46      1.47 o
  -2  12   0        7.90        9.98      2.15 o
  -1  12   0        2.58        3.24      1.50 o
   0  12   0        0.49       -0.87      1.09 o
   1  12   0        8.78        9.90      1.02 o
   2  12   0       37.18       40.80      1.72 o
   3  12   0       39.02       44.47      1.75 o
   4  12   0        7.61        7.91      0.84 o
   5  12   0        4.62        5.58      1.23 o
   6  12   0        0.13        0.28      1.98 o
  -3  13   0        0.58       -1.40      1.40 o
  -2  13   0        0.75        1.56      1.56 o
  -1  13   0        0.04        0.29      1.40 o
   0  13   0        1.62        0.93      1.29 o
   1  13   0        5.06        4.76      1.04 o
   2  13   0        4.67        4.63      0.95 o
   3  13   0        0.00       -0.23      0.62 o
   4  13   0        6.22        7.06      2.35 o
   5  13   0        6.66        8.84      2.69 o
   0  14   0        5.37        7.53      1.85 o
   1  14   0        7.52        6.68      1.66 o
   2  14   0       19.04       18.70      1.92 o
  -4 -13   1        3.40        3.31      1.07 o
  -3 -13   1        0.24        0.53      0.83 o
  -2 -13   1        5.07        3.44      1.52 o
  -1 -13   1        0.50       -1.00      1.15 o
   0 -13   1        2.79        1.66      1.55 o
   1 -13   1       14.52       12.65      2.28 o
   2 -13   1        2.16        1.07      1.70 o
   3 -13   1        2.72        3.71      1.98 o
  -6 -12   1        0.05        0.10      2.12 o
  -5 -12   1       35.88       35.82      1.75 o
  -4 -12   1        4.25        5.36      1.48 o
  -3 -12   1        0.00        1.04      0.72 o
  -2 -12   1        0.96        1.59      0.78 o
  -1 -12   1       17.31       17.95      1.51 o
   0 -12   1       12.05       13.43      2.10 o
   1 -12   1        9.81        9.30      2.02 o
   2 -12   1        0.01       -0.36      1.34 o
   3 -12   1        5.78        6.62      2.15 o
   4 -12   1        3.89        3.57      2.09 o
  -7 -11   1        5.57        4.01      1.83 o
  -6 -11   1        1.21        1.04      0.72 o
  -5 -11   1       27.69       25.84      1.77 o
  -4 -11   1        3.48        4.87      0.76 o
  -3 -11   1        0.42       -0.20      0.52 o
  -2 -11   1        8.55        8.92      0.88 o
  -1 -11   1       52.50       56.38      1.84 o
   0 -11   1       22.10       24.70      1.46 o
   1 -11   1        3.01        2.61      0.77 o
   2 -11   1        1.15        1.62      1.47 o
   3 -11   1       23.48       24.21      2.95 o
   4 -11   1       70.94       74.15      5.19 o
   5 -11   1        8.92        7.07      2.48 o
   6 -11   1        5.78        6.62      2.43 o
  -8 -10   1        7.78        7.07      1.91 o
  -7 -10   1        4.22        4.19      0.89 o
  -6 -10   1       11.52       13.62      1.61 o
  -5 -10   1        9.03        8.20      1.23 o
  -4 -10   1       75.22       74.31      2.08 o
  -3 -10   1        2.11        1.80      0.61 o
  -2 -10   1        1.51        0.83      0.76 o
  -1 -10   1       69.84       67.03      2.48 o
   0 -10   1        2.35        1.36      0.56 o
   1 -10   1        7.44        6.23      0.81 o
   2 -10   1       14.76       15.71      1.28 o
   3 -10   1       34.49       39.33      2.55 o
   4 -10   1        7.84        9.42      2.23 o
   5 -10   1        0.02       -0.84      1.45 o
   6 -10   1        0.02        1.01      1.68 o
   7 -10   1        0.81        0.05      1.84 o
  -8  -9   1        1.66        1.38      0.83 o
  -7  -9   1        2.64        2.11      0.79 o
  -6  -9   1        8.23        9.92      1.02 o
  -5  -9   1       18.99       23.74      1.33 o
  -4  -9   1       38.24       39.57      1.43 o
  -3  -9   1       34.75       36.58      1.17 o
  -2  -9   1       49.83       48.18      1.32 o
  -1  -9   1        1.69        1.64      0.43 o
   0  -9   1        6.11        7.23      0.69 o
   1  -9   1      109.46      109.75      2.18 o
   2  -9   1       49.42       46.35      1.84 o
   3  -9   1       10.78        9.52      1.40 o
   4  -9   1        6.90        5.97      1.39 o
   5  -9   1        9.12        9.00      1.57 o
   6  -9   1        8.91       10.00      2.52 o
   7  -9   1        4.57        4.84      2.18 o
  -9  -8   1        1.38        4.08      1.45 o
  -8  -8   1        0.01       -0.23      0.73 o
  -7  -8   1        0.60       -0.60      0.60 o
  -6  -8   1        6.86        7.15      0.87 o
  -5  -8   1       13.80       14.65      0.90 o
  -4  -8   1        1.19        0.54      0.52 o
  -3  -8   1        1.30       -0.27      0.32 o
  -2  -8   1        9.24        8.66      0.58 o
  -1  -8   1      138.33      138.46      2.45 o
   0  -8   1       91.64       99.67      1.93 o
   1  -8   1        0.39        0.81      0.34 o
   2  -8   1        1.71        1.11      0.40 o
   3  -8   1        3.65        2.85      0.61 o
   4  -8   1        9.52        8.72      1.11 o
   5  -8   1       17.82       14.21      1.63 o
   6  -8   1       17.80       18.84      1.98 o
   7  -8   1        2.16        1.58      1.68 o
   8  -8   1        0.33       -0.55      1.61 o
  -9  -7   1        6.68        9.05      1.72 o
  -8  -7   1        6.88        7.02      1.04 o
  -7  -7   1        9.65       10.27      1.00 o
  -6  -7   1        0.18        1.16      0.61 o
  -5  -7   1       58.35       59.53      1.44 o
  -4  -7   1       25.25       27.52      1.35 o
  -3  -7   1      208.39      200.12      2.89 o
  -2  -7   1       17.64       15.42      0.51 o
  -1  -7   1      219.19      214.97      3.04 o
   0  -7   1       32.57       32.03      0.80 o
   1  -7   1       68.96       65.71      1.24 o
   2  -7   1      181.60      183.52      2.94 o
   3  -7   1       17.89       17.07      1.23 o
   4  -7   1        5.69        4.77      0.70 o
   5  -7   1        8.62        6.73      1.04 o
   6  -7   1        0.58        0.17      0.76 o
   7  -7   1        0.12        0.26      0.99 o
   8  -7   1        0.30        0.78      1.24 o
   9  -7   1       13.33       11.20      3.02 o
 -10  -6   1        0.26        1.19      1.14 o
  -9  -6   1       13.52       13.23      1.67 o
  -8  -6   1        5.21        7.61      2.83 o
  -7  -6   1        2.02        1.94      0.75 o
  -6  -6   1        4.31        3.75      0.71 o
  -5  -6   1        7.19        5.97      0.58 o
  -4  -6   1       34.39       34.55      1.11 o
  -3  -6   1        0.06        0.14      0.20 o
  -2  -6   1       30.14       32.77      0.66 o
  -1  -6   1       10.99       12.04      0.64 o
   0  -6   1        0.05        0.10      0.20 o
   1  -6   1      353.37      334.05      3.73 o
   2  -6   1      203.66      206.15      3.10 o
   3  -6   1      156.47      147.02      2.64 o
   4  -6   1       48.27       46.83      1.90 o
   5  -6   1       17.38       16.70      1.28 o
   6  -6   1       23.29       25.79      2.67 o
   7  -6   1       72.65       75.30      2.83 o
   8  -6   1        6.67        5.76      1.52 o
   9  -6   1        0.16        1.52      1.93 o
 -10  -5   1        0.00        1.12      1.12 o
  -9  -5   1        0.08       -0.78      0.92 o
  -8  -5   1        0.47        1.00      0.58 o
  -7  -5   1       13.74       17.27      1.82 o
  -6  -5   1      518.84      504.55      7.13 o
  -5  -5   1      398.06      387.47      5.48 o
  -4  -5   1       14.27       14.01      0.51 o
  -3  -5   1       92.88       95.80      1.35 o
  -2  -5   1      121.30      126.07      1.74 o
  -1  -5   1      442.92      460.08      4.85 o
   0  -5   1        8.07        9.19      0.57 o
   1  -5   1      278.95      264.08      3.04 o
   2  -5   1       38.64       31.42      0.66 o
   3  -5   1      186.71      184.32      2.70 o
   4  -5   1       52.24       54.46      1.25 o
   5  -5   1      112.32      119.55      2.71 o
   6  -5   1       96.31       96.67      2.95 o
   7  -5   1       88.58       88.18      4.61 o
   8  -5   1        0.63        1.03      1.10 o
   9  -5   1        0.47       -1.41      1.44 o
  10  -5   1        1.16        3.93      2.22 o
 -10  -4   1        0.46        0.05      0.99 o
  -9  -4   1        1.08        2.46      1.16 o
  -8  -4   1        2.07        1.05      0.61 o
  -7  -4   1        3.62        4.63      0.67 o
  -6  -4   1       40.70       36.84      1.16 o
  -5  -4   1       14.78       17.11      0.57 o
  -4  -4   1        3.70        5.39      0.34 o
  -3  -4   1       65.21       61.17      1.10 o
  -2  -4   1      276.95      290.26      3.14 o
  -1  -4   1     1114.10     1171.67     10.96 o
   0  -4   1        7.93        5.95      0.23 o
   1  -4   1       70.91       69.43      0.89 o
   2  -4   1      212.43      201.92      2.10 o
   3  -4   1      121.72      121.13      3.13 o
   4  -4   1      334.80      334.67      3.80 o
   5  -4   1      102.03      104.27      1.51 o
   6  -4   1       16.52       15.68      1.15 o
   7  -4   1       11.37       11.05      2.04 o
   8  -4   1        4.08        5.72      1.32 o
   9  -4   1        9.40        8.91      2.44 o
  10  -4   1        3.64        4.45      2.25 o
 -10  -3   1        0.14        1.38      1.14 o
  -9  -3   1       33.65       33.48      2.20 o
  -8  -3   1       66.99       71.25      2.16 o
  -7  -3   1       58.46       51.92      1.68 o
  -6  -3   1       10.50        8.05      0.64 o
  -5  -3   1        9.95       11.74      0.43 o
  -4  -3   1      282.77      290.48      3.49 o
  -3  -3   1       12.20       11.61      0.33 o
  -2  -3   1      246.63      252.33      2.38 o
  -1  -3   1      823.42      890.13      7.94 o
   0  -3   1     1653.26     1735.90     15.28 o
   1  -3   1      141.53      150.77      1.40 o
   2  -3   1      634.31      633.79      6.19 o
   3  -3   1      293.67      359.81      3.12 o
   4  -3   1       71.53       58.20      0.94 o
   5  -3   1        1.81        2.05      0.34 o
   6  -3   1       61.18       64.76      1.55 o
   7  -3   1        1.54        0.64      0.88 o
   8  -3   1        6.36        6.51      1.29 o
   9  -3   1       11.11        8.66      2.25 o
  10  -3   1        5.39        4.73      2.22 o
 -10  -2   1        1.10        0.36      1.45 o
  -9  -2   1       21.10       22.59      1.63 o
  -8  -2   1        1.38        1.01      0.62 o
  -7  -2   1        1.62        2.78      0.59 o
  -6  -2   1        4.95        5.07      0.50 o
  -5  -2   1        0.03       -0.02      0.22 o
  -4  -2   1      234.36      229.38      2.31 o
  -3  -2   1        5.69       10.78      0.29 o
  -2  -2   1      293.86      302.11      2.80 o
  -1  -2   1       14.63       21.78      0.33 o
   0  -2   1     2796.61     2780.22     31.02 o
   1  -2   1     7523.67     7185.19     77.87 o
   2  -2   1        8.63       10.32      0.26 o
   3  -2   1        2.51        1.82      0.13 o
   4  -2   1       21.75       21.98      0.42 o
   5  -2   1      249.80      240.49      2.63 o
   6  -2   1       60.03       62.38      1.17 o
   7  -2   1        4.30        4.53      0.81 o
   8  -2   1        0.35        0.42      1.33 o
   9  -2   1        1.44        1.89      1.49 o
  10  -2   1        0.01       -1.00      1.35 o
  11  -2   1        6.57        7.34      2.44 o
 -10  -1   1        1.96        1.37      1.68 o
  -9  -1   1        8.61       11.04      1.24 o
  -8  -1   1        0.70        0.52      0.64 o
  -7  -1   1       90.74       99.45      2.15 o
  -6  -1   1      161.31      160.57      2.54 o
  -5  -1   1       26.81       30.65      0.63 o
  -4  -1   1      296.14      317.16      3.05 o
  -3  -1   1     1173.69     1237.80     10.22 o
  -2  -1   1       18.94       14.74      0.32 o
  -1  -1   1      957.41      945.13      8.90 o
   0  -1   1      149.08      139.44      1.46 o
   1  -1   1     3356.19     3262.99     30.32 o
   2  -1   1      337.80      323.52      2.62 o
   3  -1   1      681.63      663.97      5.03 o
   4  -1   1       18.36       22.06      0.38 o
   5  -1   1      524.52      504.67      4.73 o
   6  -1   1        0.41       -0.03      0.33 o
   7  -1   1       12.62       10.41      0.71 o
   8  -1   1       45.11       47.37      2.46 o
   9  -1   1       99.11      110.10      6.28 o
  10  -1   1        5.41        9.09      2.41 o
  11  -1   1        7.43        6.91      2.49 o
 -10   0   1        6.21        8.75      2.55 o
  -9   0   1        2.00        1.41      0.97 o
  -8   0   1        1.46        0.41      0.68 o
  -7   0   1       18.36       18.66      0.91 o
  -6   0   1       62.24       56.55      1.01 o
  -5   0   1       78.45       74.58      1.02 o
  -4   0   1        3.56        1.50      0.16 o
  -3   0   1      886.90      916.22      8.51 o
  -2   0   1     2927.94     2994.27     27.17 o
  -1   0   1      816.79      819.30      8.76 o
   0   0   1     1607.32      704.64     94.00 o
   1   0   1     1726.54     1657.53     12.82 o
   2   0   1      934.45      944.15      6.99 o
   3   0   1      439.80      444.02      3.86 o
   4   0   1      133.43      138.02      1.36 o
   5   0   1      101.53       91.69      1.25 o
   6   0   1        5.97        3.54      0.38 o
   7   0   1      156.45      151.60      2.78 o
   8   0   1      104.71      106.81      2.55 o
   9   0   1       28.40       29.25      2.11 o
  10   0   1        0.30        0.08      1.31 o
  11   0   1        3.43        0.40      1.69 o
 -10   1   1        8.14        7.35      2.27 o
  -9   1   1       38.60       43.49      2.58 o
  -8   1   1        1.77        1.70      0.90 o
  -7   1   1        3.68        3.19      0.55 o
  -6   1   1        1.44        2.04      0.33 o
  -5   1   1      292.46      281.29      2.86 o
  -4   1   1      311.41      341.48      3.13 o
  -3   1   1      729.01      780.24      6.86 o
  -2   1   1        0.01        0.52      0.09 o
  -1   1   1     4353.35     4276.22     40.96 o
   0   1   1       15.62       12.64      0.30 o
   1   1   1     2074.70     2146.68     20.85 o
   2   1   1       33.97       30.06      0.36 o
   3   1   1     1373.02     1411.66     12.18 o
   4   1   1       38.90       43.19      0.68 o
   5   1   1       94.37      104.43      1.35 o
   6   1   1      318.45      303.42      3.91 o
   7   1   1       88.04       88.40      1.94 o
   8   1   1       23.32       23.18      1.18 o
   9   1   1       11.46       10.18      1.16 o
  10   1   1        0.42        0.01      1.40 o
  11   1   1        0.88        0.46      1.67 o
 -10   2   1        1.85        3.31      1.84 o
  -9   2   1       37.03       38.88      4.00 o
  -8   2   1       18.72       19.01      3.49 o
  -7   2   1      126.71      120.13      3.92 o
  -6   2   1       62.26       58.09      1.38 o
  -5   2   1      181.24      187.94      2.24 o
  -4   2   1       46.55       45.01      0.72 o
  -3   2   1     1145.96     1262.98     10.95 o
  -2   2   1      479.65      478.30      4.35 o
  -1   2   1      584.31      632.25      4.91 o
   0   2   1     7644.84     7359.67     56.85 o
   1   2   1       15.06       12.77      0.31 o
   2   2   1      213.39      224.45      2.52 o
   3   2   1       51.45       64.81      0.79 o
   4   2   1        8.64        7.15      0.47 o
   5   2   1      470.21      445.30      5.03 o
   6   2   1      306.05      317.07      3.63 o
   7   2   1       88.50       81.66      1.80 o
   8   2   1        9.19       10.56      1.16 o
   9   2   1        0.56       -0.46      0.53 o
  10   2   1        4.72        3.30      1.68 o
  11   2   1        0.11        0.12      1.68 o
 -10   3   1        0.21       -1.19      1.46 o
  -9   3   1       11.29       12.57      2.73 o
  -8   3   1       16.59       17.51      2.78 o
  -7   3   1       18.06       19.77      2.86 o
  -6   3   1       19.40       16.18      1.03 o
  -5   3   1       38.05       40.72      0.81 o
  -4   3   1        1.27        2.62      0.23 o
  -3   3   1       40.64       36.74      0.66 o
  -2   3   1      288.55      304.96      2.66 o
  -1   3   1      721.53      754.37      6.13 o
   0   3   1     2930.30     2954.41     24.46 o
   1   3   1     1475.62     1559.88     16.81 o
   2   3   1       50.16       41.66      0.56 o
   3   3   1       20.09       30.30      0.45 o
   4   3   1      314.88      327.42      3.48 o
   5   3   1       69.54       69.68      1.08 o
   6   3   1       49.11       46.96      1.01 o
   7   3   1       60.34       60.33      1.49 o
   8   3   1       23.94       23.57      1.17 o
   9   3   1       12.77       10.55      1.38 o
  10   3   1        4.53        3.35      1.23 o
  11   3   1        0.39       -1.12      1.32 o
 -10   4   1       14.77       12.71      3.24 o
  -9   4   1        3.75        5.28      2.23 o
  -8   4   1        1.01        2.86      1.16 o
  -7   4   1        0.03       -0.12      0.86 o
  -6   4   1        0.24        0.45      0.49 o
  -5   4   1       55.06       48.77      1.15 o
  -4   4   1        0.88       -0.18      0.18 o
  -3   4   1       36.63       39.99      0.65 o
  -2   4   1      444.98      469.30      3.83 o
  -1   4   1      303.94      314.67      2.61 o
   0   4   1        9.19       10.63      0.31 o
   1   4   1      696.27      728.84      6.52 o
   2   4   1      128.60      125.01      1.43 o
   3   4   1      891.52      905.13      8.06 o
   4   4   1        0.42        0.17      0.14 o
   5   4   1       44.13       48.14      1.01 o
   6   4   1      179.73      179.95      2.43 o
   7   4   1       34.23       33.87      1.77 o
   8   4   1       28.03       27.95      1.27 o
   9   4   1        1.39        1.41      0.66 o
  10   4   1        5.31        4.70      1.55 o
  11   4   1        0.26        2.52      1.25 o
  -9   5   1        3.14        7.19      2.41 o
  -8   5   1        7.45       10.22      1.77 o
  -7   5   1        1.06        1.94      1.08 o
  -6   5   1        4.79        8.05      1.55 o
  -5   5   1      140.31      141.40      2.55 o
  -4   5   1        2.29        2.43      0.33 o
  -3   5   1       17.00       18.47      0.70 o
  -2   5   1        2.57        7.32      0.29 o
  -1   5   1      510.07      536.00      4.93 o
   0   5   1     2148.79     2208.64     19.34 o
   1   5   1      196.60      219.21      2.26 o
   2   5   1       19.48       25.12      0.56 o
   3   5   1       69.47       75.69      1.04 o
   4   5   1      497.12      500.78      5.25 o
   5   5   1      227.17      224.63      2.81 o
   6   5   1       34.20       32.90      0.91 o
   7   5   1       17.88       19.30      0.96 o
   8   5   1       16.69       19.76      1.10 o
   9   5   1        1.52        1.33      1.14 o
  10   5   1        1.62        1.09      1.69 o
  11   5   1        0.90        0.88      1.31 o
  -9   6   1        0.86        0.68      2.67 o
  -8   6   1       26.88       26.88      2.51 o
  -7   6   1       88.52       93.50      6.89 o
  -6   6   1        1.21       -0.17      0.80 o
  -5   6   1      130.07      126.34      5.05 o
  -4   6   1       78.31       72.00      1.50 o
  -3   6   1      176.50      177.47      2.28 o
  -2   6   1        1.80        2.33      0.26 o
  -1   6   1      182.54      177.40      1.91 o
   0   6   1       12.23       11.53      0.37 o
   1   6   1        2.96        3.23      0.37 o
   2   6   1      112.94      121.74      1.44 o
   3   6   1       47.33       54.31      0.84 o
   4   6   1      207.85      203.45      2.37 o
   5   6   1      301.06      296.09      3.85 o
   6   6   1       19.47       21.18      0.74 o
   7   6   1       18.97       18.42      0.84 o
   8   6   1        0.12       -0.46      0.46 o
   9   6   1        3.24        2.92      0.79 o
  10   6   1        9.25        8.65      1.40 o
  -9   7   1        0.26        0.07      2.01 o
  -8   7   1       11.84        7.14      2.43 o
  -7   7   1        5.60        4.06      1.39 o
  -6   7   1        7.16        6.68      2.44 o
  -5   7   1       10.38       10.57      1.51 o
  -4   7   1      143.25      146.81      2.47 o
  -3   7   1      392.64      386.29      5.12 o
  -2   7   1       69.90       65.57      1.25 o
  -1   7   1       20.69       18.33      0.51 o
   0   7   1        5.59        6.55      0.35 o
   1   7   1       16.74       13.47      0.46 o
   2   7   1      128.78      122.03      1.56 o
   3   7   1       16.60       17.45      0.50 o
   4   7   1       72.53       74.01      1.19 o
   5   7   1       18.98       18.88      0.62 o
   6   7   1        6.64        7.39      0.58 o
   7   7   1       24.79       24.52      1.12 o
   8   7   1        5.68        7.22      1.26 o
   9   7   1       19.11       20.16      1.33 o
  10   7   1        9.51       11.46      1.53 o
  -8   8   1        0.00        1.51      2.12 o
  -7   8   1        0.00        0.76      1.66 o
  -6   8   1       13.47       13.82      2.53 o
  -5   8   1        2.46        3.85      1.57 o
  -4   8   1       72.32       74.42      2.50 o
  -3   8   1       11.62       11.30      0.73 o
  -2   8   1        7.60        5.88      0.52 o
  -1   8   1       19.33       20.50      0.72 o
   0   8   1      113.23      110.30      1.83 o
   1   8   1       17.63       15.11      0.58 o
   2   8   1      149.36      144.78      1.98 o
   3   8   1       11.86       10.15      0.45 o
   4   8   1       64.74       60.44      1.18 o
   5   8   1        7.55        9.22      0.51 o
   6   8   1       19.52       19.38      0.85 o
   7   8   1        4.83        5.13      0.87 o
   8   8   1        0.80        0.87      0.59 o
   9   8   1        8.03        9.60      0.98 o
  10   8   1        0.59        2.01      2.09 o
  -7   9   1        1.06       -1.51      1.51 o
  -6   9   1        9.04        7.37      2.20 o
  -5   9   1        0.11       -1.27      1.27 o
  -4   9   1       71.03       68.03      3.14 o
  -3   9   1       52.78       53.39      2.04 o
  -2   9   1        2.09        2.38      0.68 o
  -1   9   1      195.69      201.73      3.61 o
   0   9   1       17.03       18.03      0.78 o
   1   9   1        4.90        4.01      0.49 o
   2   9   1        2.31        2.85      0.32 o
   3   9   1        3.17        3.95      0.37 o
   4   9   1       31.27       32.86      0.81 o
   5   9   1       34.89       39.08      1.03 o
   6   9   1        6.85        8.02      0.80 o
   7   9   1       10.61        7.30      1.12 o
   8   9   1        0.00       -0.03      0.85 o
   9   9   1       10.69       10.71      2.76 o
  -7  10   1        1.57        0.51      1.84 o
  -6  10   1        1.65        3.91      2.02 o
  -5  10   1        0.13        0.42      1.57 o
  -4  10   1        0.00        0.13      1.32 o
  -3  10   1        4.57        5.72      1.28 o
  -2  10   1        0.36        0.61      0.66 o
  -1  10   1        6.01        4.78      0.78 o
   0  10   1        5.12        3.94      0.52 o
   1  10   1       30.16       28.51      1.00 o
   2  10   1       41.65       42.87      1.19 o
   3  10   1       18.82       24.08      0.89 o
   4  10   1       43.01       44.10      1.76 o
   5  10   1        0.38        0.00      0.49 o
   6  10   1        9.78        8.34      1.20 o
   7  10   1       13.47       11.70      1.43 o
   8  10   1        0.81        1.84      2.05 o
  -6  11   1        3.42        1.83      1.83 o
  -5  11   1        2.38        2.59      1.84 o
  -4  11   1       35.50       34.32      3.48 o
  -3  11   1       34.43       31.21      3.06 o
  -2  11   1        3.72        2.82      1.02 o
  -1  11   1        4.31        5.02      0.90 o
   0  11   1       30.81       33.17      1.49 o
   1  11   1       36.52       36.61      1.37 o
   2  11   1       57.53       57.26      1.67 o
   3  11   1        4.04        3.89      0.59 o
   4  11   1        0.02       -0.33      0.64 o
   5  11   1       11.46       14.65      1.42 o
   6  11   1        4.85        3.88      1.24 o
   7  11   1       14.75       13.05      2.92 o
   8  11   1        2.24        5.88      2.56 o
  -5  12   1        5.47        3.08      2.01 o
  -4  12   1       12.09       11.28      2.52 o
  -3  12   1        0.05       -0.18      1.29 o
  -2  12   1        4.89        5.93      1.76 o
  -1  12   1        8.47        9.39      1.23 o
   0  12   1       18.79       21.29      1.26 o
   1  12   1       20.97       22.90      1.44 o
   2  12   1       37.44       38.87      1.58 o
   3  12   1       25.48       25.66      1.17 o
   4  12   1        3.58        3.33      0.85 o
   5  12   1       22.91       21.20      2.67 o
   6  12   1        0.59       -0.81      1.62 o
   7  12   1        4.37        5.21      2.52 o
  -3  13   1        3.24        5.31      2.15 o
  -2  13   1        2.21        3.27      1.59 o
  -1  13   1        7.53        6.31      1.76 o
   0  13   1        6.58        6.88      1.63 o
   1  13   1        3.41        3.22      1.06 o
   2  13   1        0.18       -0.97      1.19 o
   3  13   1        4.61        4.58      1.11 o
   4  13   1        6.77        6.13      2.30 o
   5  13   1        8.81        9.91      2.78 o
  -1  14   1        2.05        5.24      1.74 o
   0  14   1        4.16        8.22      1.77 o
   1  14   1        0.04        0.52      1.11 o
  -4 -13   2        0.10        1.55      2.14 o
  -3 -13   2        2.97        4.30      2.37 o
  -2 -13   2        0.34       -0.46      1.32 o
  -1 -13   2        0.03       -1.10      1.37 o
   0 -13   2       11.31       11.79      2.32 o
   1 -13   2        0.14       -0.25      1.64 o
   2 -13   2        0.27        0.40      1.64 o
  -5 -12   2        1.11        0.94      1.04 o
  -4 -12   2       15.42       17.40      1.34 o
  -3 -12   2       13.63       14.28      1.26 o
  -2 -12   2        0.00       -0.65      0.65 o
  -1 -12   2        0.55        2.40      1.41 o
   0 -12   2       13.07       13.72      2.30 o
   1 -12   2        4.74        3.94      1.80 o
   2 -12   2        0.79       -0.63      1.35 o
   3 -12   2        3.99        6.98      2.15 o
   4 -12   2       13.44       13.95      2.90 o
  -6 -11   2        0.90        1.52      0.87 o
  -5 -11   2        2.79        2.82      0.87 o
  -4 -11   2       44.50       50.40      2.10 o
  -3 -11   2       14.83       14.58      1.09 o
  -2 -11   2       11.61        9.20      0.93 o
  -1 -11   2        0.95        1.74      0.75 o
   0 -11   2        0.22       -0.26      0.73 o
   1 -11   2       79.45       80.48      4.79 o
   2 -11   2       18.22       15.89      2.48 o
   3 -11   2        0.12       -0.21      1.41 o
   4 -11   2        0.66        0.03      1.52 o
   5 -11   2        0.31       -1.75      1.77 o
   6 -11   2        2.83        1.22      2.24 o
  -7 -10   2        7.50        9.11      2.79 o
  -6 -10   2        6.74        7.24      1.05 o
  -5 -10   2        0.30       -0.69      0.69 o
  -4 -10   2        8.27        8.06      0.88 o
  -3 -10   2        9.87        8.06      0.86 o
  -2 -10   2        0.00       -0.05      0.53 o
  -1 -10   2       37.68       38.10      2.25 o
   0 -10   2       64.73       65.25      1.94 o
   1 -10   2      127.85      136.18      3.06 o
   2 -10   2        6.51        6.20      1.35 o
   3 -10   2        6.14        6.51      1.91 o
   4 -10   2        1.73        2.17      1.68 o
   5 -10   2       10.59        9.23      2.43 o
   6 -10   2        6.08        7.10      2.34 o
   7 -10   2        2.58        3.27      2.39 o
  -8  -9   2        3.20        3.65      1.28 o
  -7  -9   2       11.98       14.03      2.16 o
  -6  -9   2        0.01        0.41      0.74 o
  -5  -9   2       33.18       31.78      1.63 o
  -4  -9   2       10.83        9.91      0.89 o
  -3  -9   2       50.00       52.79      1.71 o
  -2  -9   2       14.41       15.26      0.95 o
  -1  -9   2      123.44      123.72      2.77 o
   0  -9   2        9.73        8.90      0.78 o
   1  -9   2        3.43        2.34      0.58 o
   2  -9   2        0.14       -0.56      0.56 o
   3  -9   2       22.52       22.01      1.90 o
   4  -9   2       35.71       36.26      2.44 o
   5  -9   2       12.71       12.98      2.29 o
   6  -9   2        1.81       -1.30      1.47 o
   7  -9   2        0.64       -1.08      1.74 o
  -9  -8   2        6.67        7.92      1.94 o
  -8  -8   2        6.49        6.13      1.45 o
  -7  -8   2        9.88        9.87      1.17 o
  -6  -8   2        4.19        3.13      0.82 o
  -5  -8   2      106.59      105.39      3.41 o
  -4  -8   2      131.91      131.13      2.89 o
  -3  -8   2        0.04       -0.40      0.40 o
  -2  -8   2       24.11       16.28      0.79 o
  -1  -8   2       47.84       52.66      1.58 o
   0  -8   2        1.19        0.48      0.37 o
   1  -8   2        3.45        4.38      0.53 o
   2  -8   2       20.21       19.63      0.93 o
   3  -8   2        8.08        6.95      0.78 o
   4  -8   2       76.94       79.83      3.66 o
   5  -8   2        1.04        0.74      0.79 o
   6  -8   2        2.65        1.74      1.23 o
   7  -8   2        4.44        3.23      2.01 o
   8  -8   2        8.71        8.05      2.53 o
  -9  -7   2        0.04       -0.82      1.08 o
  -8  -7   2        0.07       -0.90      0.90 o
  -7  -7   2        0.97        0.81      0.61 o
  -6  -7   2       52.46       52.67      2.02 o
  -5  -7   2       37.78       41.32      1.44 o
  -4  -7   2      159.55      158.28      2.80 o
  -3  -7   2        7.62        7.65      0.57 o
  -2  -7   2        6.86        4.77      0.46 o
  -1  -7   2        0.07        0.92      0.28 o
   0  -7   2      170.22      163.37      2.49 o
   1  -7   2       24.59       24.74      0.81 o
   2  -7   2        6.62        6.28      0.41 o
   3  -7   2        5.28        3.68      0.60 o
   4  -7   2        0.00       -0.03      0.56 o
   5  -7   2       12.25       11.12      1.22 o
   6  -7   2       35.79       39.27      2.08 o
   7  -7   2       38.16       43.80      2.33 o
   8  -7   2        4.20        6.32      1.65 o
   9  -7   2        1.59        0.04      2.08 o
  -9  -6   2        1.24        0.96      1.09 o
  -8  -6   2        5.35        5.09      1.00 o
  -7  -6   2        2.71        1.56      0.61 o
  -6  -6   2       24.30       24.76      1.37 o
  -5  -6   2       30.78       27.97      1.01 o
  -4  -6   2        0.52        1.28      0.41 o
  -3  -6   2        2.38        2.41      0.40 o
  -2  -6   2       46.62       41.26      0.84 o
  -1  -6   2      160.13      146.17      2.06 o
   0  -6   2      148.74      149.99      1.95 o
   1  -6   2        1.25        1.80      0.36 o
   2  -6   2       12.03       12.21      0.60 o
   3  -6   2      313.36      310.36      5.34 o
   4  -6   2      278.16      271.80      4.90 o
   5  -6   2       81.23       76.21      2.57 o
   6  -6   2        4.86        5.93      1.00 o
   7  -6   2       14.76       14.72      1.47 o
   8  -6   2        0.96        1.62      1.19 o
   9  -6   2        1.89        1.17      1.88 o
 -10  -5   2        3.33        5.88      1.50 o
  -9  -5   2        9.99       12.50      1.79 o
  -8  -5   2       53.13       52.48      1.92 o
  -7  -5   2        1.53        0.73      0.53 o
  -6  -5   2       36.13       39.82      1.69 o
  -5  -5   2       14.67       14.45      0.71 o
  -4  -5   2      210.25      200.89      2.70 o
  -3  -5   2      223.51      230.00      2.95 o
  -2  -5   2        8.13        7.21      0.34 o
  -1  -5   2      199.78      200.99      2.26 o
   0  -5   2      120.62      120.00      1.50 o
   1  -5   2      113.43      138.65      1.70 o
   2  -5   2      203.44      199.20      2.39 o
   3  -5   2       80.90       78.61      1.30 o
   4  -5   2      107.99       88.81      2.02 o
   5  -5   2       27.39       23.10      1.36 o
   6  -5   2        5.79        4.69      0.88 o
   7  -5   2       28.43       27.20      1.67 o
   8  -5   2       11.09        8.50      1.59 o
   9  -5   2       11.91       16.21      3.07 o
  10  -5   2        3.43        2.22      2.22 o
 -10  -4   2        0.27        0.42      1.08 o
  -9  -4   2       18.36       22.87      2.12 o
  -8  -4   2       21.93       22.19      1.57 o
  -7  -4   2        0.10        0.16      0.48 o
  -6  -4   2       80.43       71.41      1.97 o
  -5  -4   2       34.59       29.81      0.79 o
  -4  -4   2      145.80      144.42      2.05 o
  -3  -4   2      249.97      247.85      3.08 o
  -2  -4   2        0.49        0.40      0.23 o
  -1  -4   2       41.79       42.28      0.76 o
   0  -4   2      272.12      294.41      3.04 o
   1  -4   2     1473.84     1504.35     14.13 o
   2  -4   2      441.03      462.34      4.37 o
   3  -4   2        4.05        7.01      0.40 o
   4  -4   2       96.73      101.24      1.51 o
   5  -4   2        2.51        0.42      0.23 o
   6  -4   2       23.06       23.01      1.36 o
   7  -4   2       54.68       54.61      3.59 o
   8  -4   2        9.46        9.59      2.90 o
   9  -4   2       19.62       22.44      3.25 o
  10  -4   2        0.00       -0.68      1.70 o
 -10  -3   2        0.08        2.11      1.18 o
  -9  -3   2        5.47        4.22      1.32 o
  -8  -3   2       11.89       12.86      1.92 o
  -7  -3   2        2.70        2.78      0.60 o
  -6  -3   2       89.27       93.25      1.71 o
  -5  -3   2      138.83      132.34      1.84 o
  -4  -3   2       20.40       17.58      0.48 o
  -3  -3   2      133.30      147.36      1.91 o
  -2  -3   2        5.55        3.94      0.23 o
  -1  -3   2      626.42      637.59      6.57 o
   0  -3   2     1987.11     2014.07     18.68 o
   1  -3   2        8.21        6.04      0.25 o
   2  -3   2       10.52       10.23      0.46 o
   3  -3   2      120.80      116.60      1.44 o
   4  -3   2      122.23      106.23      1.41 o
   5  -3   2       35.84       33.36      0.84 o
   6  -3   2        7.59        6.93      0.58 o
   7  -3   2       18.66       19.43      1.25 o
   8  -3   2        0.01       -0.14      1.09 o
   9  -3   2        5.84        6.25      2.09 o
  10  -3   2       16.38       17.89      3.13 o
 -10  -2   2        1.00        1.11      1.66 o
  -9  -2   2        0.58        1.84      0.89 o
  -8  -2   2        6.17        2.41      0.77 o
  -7  -2   2        2.16        2.72      0.60 o
  -6  -2   2       15.49       12.33      0.75 o
  -5  -2   2       40.08       41.92      0.90 o
  -4  -2   2       59.90       50.52      0.81 o
  -3  -2   2        5.82        7.48      0.28 o
  -2  -2   2       23.35       25.11      0.46 o
  -1  -2   2      829.12      817.46      7.72 o
   0  -2   2     4038.34     3783.82     51.59 o
   1  -2   2      123.11      133.38      1.49 o
   2  -2   2      752.94      750.82      6.72 o
   3  -2   2       35.00       38.34      0.56 o
   4  -2   2      273.87      286.59      3.07 o
   5  -2   2      121.46      121.23      1.66 o
   6  -2   2       91.82       95.25      1.73 o
   7  -2   2       75.05       66.99      2.29 o
   8  -2   2        8.09        8.50      1.98 o
   9  -2   2       10.99        8.71      2.12 o
  10  -2   2        1.09       -0.22      1.44 o
  11  -2   2        0.00        0.73      1.97 o
 -10  -1   2        1.14        0.49      1.68 o
  -9  -1   2        2.64        2.98      0.95 o
  -8  -1   2       38.71       37.45      1.84 o
  -7  -1   2       12.87       12.10      0.82 o
  -6  -1   2        2.87        4.40      0.37 o
  -5  -1   2       44.23       44.11      0.88 o
  -4  -1   2      161.07      156.21      1.83 o
  -3  -1   2      905.50     1010.23      9.97 o
  -2  -1   2       61.04       69.98      1.01 o
  -1  -1   2       60.96       46.04      0.78 o
   0  -1   2     5386.08     4803.85     93.96 o
   1  -1   2        9.95       10.78      0.27 o
   2  -1   2     2026.87     2002.13     17.15 o
   3  -1   2      297.92      330.03      2.99 o
   4  -1   2      400.14      401.47      3.31 o
   5  -1   2        2.02        1.60      0.26 o
   6  -1   2      496.24      498.35      5.02 o
   7  -1   2       86.37       88.48      1.93 o
   8  -1   2       42.86       41.25      3.44 o
   9  -1   2        2.59        1.54      1.52 o
  10  -1   2        0.08        2.12      1.48 o
  11  -1   2        4.89        4.46      2.12 o
 -10   0   2        0.71        1.23      1.86 o
  -9   0   2        0.46        1.66      2.47 o
  -8   0   2        7.21        8.35      1.63 o
  -7   0   2       39.79       37.70      1.28 o
  -6   0   2      185.97      189.50      2.84 o
  -5   0   2       43.68       40.56      0.77 o
  -4   0   2      105.08      107.25      1.56 o
  -3   0   2       33.33       38.69      0.74 o
  -2   0   2     3051.64     3142.44     30.13 o
  -1   0   2     1202.35     1167.90     11.53 o
   0   0   2     1131.81     1144.05     12.10 o
   1   0   2      855.03      908.71      7.98 o
   2   0   2     1310.22     1296.30      9.96 o
   3   0   2      398.33      412.35      3.31 o
   4   0   2       15.90       12.69      0.33 o
   5   0   2        6.95        5.68      0.27 o
   6   0   2     1205.28     1179.85     11.88 o
   7   0   2       51.33       56.11      1.47 o
   8   0   2        8.31        8.65      0.83 o
   9   0   2        1.24        1.76      0.96 o
  10   0   2        2.42        0.44      1.46 o
  11   0   2       16.48       20.97      3.25 o
 -10   1   2        0.31        0.60      1.95 o
  -9   1   2       13.34       13.67      1.69 o
  -8   1   2        9.18        7.50      1.00 o
  -7   1   2        9.69       11.01      1.05 o
  -6   1   2       24.01       27.80      0.86 o
  -5   1   2        4.00        2.19      0.31 o
  -4   1   2        0.15        0.43      0.18 o
  -3   1   2       47.43       42.15      0.64 o
  -2   1   2       17.67       16.49      0.33 o
  -1   1   2     4843.12     4738.46     51.16 o
   0   1   2     1028.40     1053.75      9.97 o
   1   1   2       23.24       19.85      0.26 o
   2   1   2        0.01        0.10      0.07 o
   3   1   2      817.08      846.04      7.86 o
   4   1   2       84.53       78.06      0.93 o
   5   1   2       84.51       84.46      1.23 o
   6   1   2      312.83      302.03      3.48 o
   7   1   2        0.33       -0.06      0.35 o
   8   1   2        0.55       -0.06      0.50 o
   9   1   2       52.80       58.85      2.24 o
  10   1   2        1.80       -0.13      1.34 o
  11   1   2       19.41       20.68      3.16 o
 -10   2   2        1.99        1.57      2.09 o
  -9   2   2       46.91       44.33      4.38 o
  -8   2   2       32.20       37.44      3.13 o
  -7   2   2        7.28        3.41      0.79 o
  -6   2   2        9.85       10.16      0.58 o
  -5   2   2       37.95       41.04      0.77 o
  -4   2   2       25.40       17.45      0.45 o
  -3   2   2      157.45      141.42      1.73 o
  -2   2   2       49.40       51.94      0.69 o
  -1   2   2     1213.64     1249.91     10.86 o
   0   2   2     2783.11     2875.25     33.85 o
   1   2   2     4685.01     4589.99     66.42 o
   2   2   2      340.15      377.69      4.59 o
   3   2   2     1469.69     1588.14     15.69 o
   4   2   2     1473.57     1595.16     15.55 o
   5   2   2        6.52        7.03      0.35 o
   6   2   2        9.03        8.28      0.67 o
   7   2   2      136.88      130.12      2.87 o
   8   2   2       19.55       18.84      1.06 o
   9   2   2       29.43       32.30      1.46 o
  10   2   2        9.95        7.50      1.98 o
  11   2   2        1.02        0.89      1.69 o
 -10   3   2        0.98       -1.03      1.83 o
  -9   3   2       11.69        9.63      2.53 o
  -8   3   2        6.64       10.30      3.44 o
  -7   3   2        2.99        0.33      0.86 o
  -6   3   2        0.49        0.43      0.51 o
  -5   3   2       76.52       72.08      1.10 o
  -4   3   2      200.93      225.70      2.68 o
  -3   3   2      568.27      611.63      5.90 o
  -2   3   2      654.72      658.90      5.67 o
  -1   3   2        0.16       -0.09      0.09 o
   0   3   2       79.50      104.40      1.28 o
   1   3   2     4434.72     4536.49     63.85 o
   2   3   2      194.83      227.97      3.56 o
   3   3   2      158.94      153.37      1.70 o
   4   3   2       23.14       24.71      0.44 o
   5   3   2       36.13       42.40      0.76 o
   6   3   2      427.01      401.90      4.39 o
   7   3   2        0.03        0.26      0.33 o
   8   3   2        1.99        2.04      0.54 o
   9   3   2        6.41        7.09      0.87 o
  10   3   2       23.19       24.87      2.04 o
  11   3   2        0.48        1.41      1.58 o
 -10   4   2        9.45       14.48      3.28 o
  -9   4   2        1.58       -0.15      1.73 o
  -8   4   2        0.05       -0.90      0.90 o
  -7   4   2       46.81       42.45      3.83 o
  -6   4   2       25.26       20.02      3.06 o
  -5   4   2        3.63        2.95      0.38 o
  -4   4   2       31.56       35.17      0.75 o
  -3   4   2        0.02        0.30      0.18 o
  -2   4   2      649.91      663.10      6.40 o
  -1   4   2       41.14       37.89      0.56 o
   0   4   2        3.71        5.19      0.18 o
   1   4   2        7.56        5.79      0.31 o
   2   4   2      208.37      229.77      3.66 o
   3   4   2      334.15      343.09      7.35 o
   4   4   2        0.18        0.18      0.15 o
   5   4   2       64.42       61.35      0.86 o
   6   4   2      302.23      285.51      3.46 o
   7   4   2        3.55        2.11      0.58 o
   8   4   2       26.84       22.00      1.10 o
   9   4   2        0.85        0.61      0.58 o
  10   4   2        9.87        8.55      1.21 o
  11   4   2        2.84        4.67      1.41 o
  -9   5   2        3.34        4.29      2.37 o
  -8   5   2        4.97        5.50      1.46 o
  -7   5   2        2.48        1.61      1.12 o
  -6   5   2        7.15        5.61      1.23 o
  -5   5   2        0.10       -0.37      0.37 o
  -4   5   2      120.92      114.51      1.66 o
  -3   5   2        5.58        5.14      0.30 o
  -2   5   2      524.37      510.95      4.84 o
  -1   5   2       33.79       39.01      0.63 o
   0   5   2       12.33       12.91      0.34 o
   1   5   2      588.52      601.55      5.46 o
   2   5   2        4.41        4.40      0.34 o
   3   5   2       18.19       10.50      0.39 o
   4   5   2      204.23      208.53      2.13 o
   5   5   2      169.27      167.20      1.86 o
   6   5   2        6.56        6.80      0.39 o
   7   5   2       18.89       19.99      0.98 o
   8   5   2       41.06       38.26      1.40 o
   9   5   2       25.23       27.62      1.47 o
  10   5   2       19.65       17.46      1.37 o
  11   5   2        1.52        2.31      1.13 o
  -9   6   2        9.04        6.71      1.85 o
  -8   6   2        0.98        1.86      1.34 o
  -7   6   2        9.02        9.84      1.68 o
  -6   6   2       24.75       25.29      2.08 o
  -5   6   2       45.34       47.39      1.55 o
  -4   6   2      228.80      228.78      3.85 o
  -3   6   2       20.84       21.65      0.81 o
  -2   6   2        1.14        2.19      0.30 o
  -1   6   2       89.15       97.42      1.46 o
   0   6   2       87.23      106.59      1.27 o
   1   6   2     1477.88     1529.54     13.53 o
   2   6   2        1.12        0.12      0.13 o
   3   6   2      539.12      553.04      7.92 o
   4   6   2      196.81      200.97      3.27 o
   5   6   2      509.78      509.48      5.60 o
   6   6   2       32.52       28.48      0.69 o
   7   6   2       38.94       37.29      1.11 o
   8   6   2       15.22       16.48      0.96 o
   9   6   2        1.17        1.59      0.65 o
  10   6   2        9.82        9.72      1.07 o
  -8   7   2        0.06        0.46      1.73 o
  -7   7   2        9.22        9.28      2.39 o
  -6   7   2       14.47       20.21      1.96 o
  -5   7   2       33.52       33.00      2.24 o
  -4   7   2        8.91        9.27      0.75 o
  -3   7   2      341.78      340.06      4.62 o
  -2   7   2       32.87       30.44      0.82 o
  -1   7   2      107.93      110.55      1.68 o
   0   7   2      263.58      270.65      3.92 o
   1   7   2      129.69      144.47      1.68 o
   2   7   2        0.44        0.74      0.19 o
   3   7   2        1.44        1.48      0.27 o
   4   7   2       30.40       29.80      1.51 o
   5   7   2      247.83      255.02      4.36 o
   6   7   2       51.10       49.47      1.13 o
   7   7   2        1.33        1.82      0.39 o
   8   7   2        0.65        0.85      0.53 o
   9   7   2        3.32        3.72      0.76 o
  10   7   2        9.11       12.31      1.12 o
  -8   8   2        2.60        3.00      2.14 o
  -7   8   2       13.12       10.51      2.54 o
  -6   8   2        0.96        4.01      1.71 o
  -5   8   2       20.69       21.35      2.63 o
  -4   8   2        7.64        8.68      0.84 o
  -3   8   2        3.05        4.44      0.58 o
  -2   8   2       71.38       65.00      1.40 o
  -1   8   2       88.94       88.23      1.61 o
   0   8   2        0.17        0.67      0.23 o
   1   8   2       12.18       11.33      0.45 o
   2   8   2      191.42      182.05      2.29 o
   3   8   2        6.32        6.95      0.66 o
   4   8   2        1.71        1.84      0.36 o
   5   8   2        0.21        0.62      0.37 o
   6   8   2        2.40        4.12      0.71 o
   7   8   2        0.66        0.16      0.45 o
   8   8   2        1.03        0.99      2.47 o
   9   8   2        3.86        3.57      1.87 o
  10   8   2        3.83        7.66      2.61 o
  -7   9   2        0.22       -0.24      1.77 o
  -6   9   2       20.89       26.51      3.33 o
  -5   9   2        3.95        2.68      1.61 o
  -4   9   2        0.58        1.75      0.96 o
  -3   9   2       40.49       40.97      1.35 o
  -2   9   2        0.27        0.23      0.42 o
  -1   9   2        4.50        3.75      0.51 o
   0   9   2       28.20       30.85      0.81 o
   1   9   2       17.16       19.32      0.67 o
   2   9   2       92.26       99.87      1.48 o
   3   9   2      108.83      105.61      2.19 o
   4   9   2        0.25        0.12      0.35 o
   5   9   2        3.14        2.16      0.80 o
   6   9   2       12.62       12.70      1.59 o
   7   9   2       19.78       20.43      1.75 o
   8   9   2        0.10       -0.36      0.77 o
   9   9   2        1.09        3.27      2.17 o
  -6  10   2        9.87       11.12      2.55 o
  -5  10   2        6.81        7.77      2.20 o
  -4  10   2       49.18       48.42      3.80 o
  -3  10   2        1.34        2.92      0.98 o
  -2  10   2        8.86        9.38      0.85 o
  -1  10   2        1.95        2.34      0.65 o
   0  10   2       53.44       57.42      1.40 o
   1  10   2        0.27        0.00      0.34 o
   2  10   2        0.65        0.48      0.35 o
   3  10   2       82.65       83.72      2.66 o
   4  10   2       21.44       22.20      1.43 o
   5  10   2       45.58       47.83      2.22 o
   6  10   2       27.72       26.89      1.54 o
   7  10   2        3.19        2.54      0.93 o
   8  10   2        1.19        1.63      1.80 o
   9  10   2        2.67        4.35      2.42 o
  -6  11   2        1.78        2.77      1.89 o
  -5  11   2        0.05       -1.07      1.40 o
  -4  11   2       13.44        8.48      2.17 o
  -3  11   2       53.94       47.43      3.64 o
  -2  11   2       12.95       15.56      1.43 o
  -1  11   2       15.64       15.26      1.17 o
   0  11   2       32.75       34.29      1.73 o
   1  11   2        4.67        3.93      0.64 o
   2  11   2       16.06       13.26      0.92 o
   3  11   2       12.54       11.82      0.82 o
   4  11   2       18.34       17.99      1.05 o
   5  11   2       54.46       60.80      7.77 o
   6  11   2        0.77        0.64      0.87 o
   7  11   2        2.06        1.91      1.74 o
   8  11   2        1.31        1.47      2.06 o
  -5  12   2        0.46       -0.43      1.79 o
  -4  12   2        3.88        5.33      2.01 o
  -3  12   2       17.13       17.25      2.48 o
  -2  12   2        5.05        6.58      1.74 o
  -1  12   2        5.32        4.59      1.03 o
   0  12   2        4.58        6.06      0.99 o
   1  12   2        5.61        8.32      1.53 o
   2  12   2        4.23        3.89      0.60 o
   3  12   2        1.58        1.12      1.16 o
   4  12   2        2.38        2.01      1.52 o
   5  12   2        0.85        2.51      0.90 o
   6  12   2        0.92        1.09      1.94 o
   7  12   2        3.02        6.34      2.48 o
  -3  13   2        4.24        6.79      2.03 o
  -2  13   2        0.97       -0.31      1.18 o
  -1  13   2        0.33       -1.07      1.10 o
   0  13   2        4.92        6.08      1.07 o
   1  13   2       22.06       22.87      1.23 o
   2  13   2       79.61       82.48      3.17 o
   3  13   2        3.30        3.16      0.98 o
   4  13   2        0.76        0.91      1.69 o
   5  13   2        0.03       -1.50      1.50 o
   6  13   2        1.06        1.61      2.21 o
  -1  14   2        0.25       -1.16      1.16 o
   0  14   2        0.15       -0.45      1.05 o
   1  14   2        0.07       -0.02      0.86 o
   3  14   2        5.15        0.47      1.89 o
   4  14   2        0.45        1.26      1.91 o
  -2 -13   3        4.65        1.98      1.68 o
  -1 -13   3        3.55        3.00      1.82 o
   0 -13   3        2.67        2.51      1.81 o
   1 -13   3        3.38        0.20      1.72 o
   2 -13   3        2.19        3.36      2.02 o
  -5 -12   3        3.75        5.81      1.45 o
  -4 -12   3        0.28       -0.98      1.04 o
  -3 -12   3        0.26       -0.89      0.89 o
  -2 -12   3        0.22       -0.88      0.88 o
  -1 -12   3        0.06        2.20      1.36 o
   0 -12   3        1.50        1.70      1.51 o
   1 -12   3       54.66       54.22      4.25 o
   2 -12   3        0.04        0.49      1.54 o
   3 -12   3        9.94        5.79      2.19 o
   4 -12   3        1.41        1.04      1.92 o
  -6 -11   3        0.01       -0.32      1.19 o
  -5 -11   3        3.38        6.33      1.47 o
  -4 -11   3        0.81        1.82      1.18 o
  -3 -11   3       17.56       18.93      1.42 o
  -2 -11   3       69.89       74.15      3.46 o
  -1 -11   3        6.23        5.53      3.26 o
   0 -11   3        9.36        9.61      1.93 o
   1 -11   3        0.73        0.53      1.30 o
   2 -11   3       35.37       41.37      3.69 o
   3 -11   3        0.77       -1.33      1.39 o
   4 -11   3        8.62        9.67      2.58 o
   5 -11   3       16.89       18.62      3.23 o
  -7 -10   3        0.76        0.50      1.20 o
  -6 -10   3        0.14        0.07      1.09 o
  -5 -10   3       18.85       19.54      2.04 o
  -4 -10   3        1.17        1.47      0.72 o
  -3 -10   3       16.61       18.27      1.18 o
  -2 -10   3       19.96       22.69      1.33 o
  -1 -10   3        0.81        1.72      0.66 o
   0 -10   3        3.02        1.75      0.63 o
   1 -10   3        3.20        2.33      1.12 o
   2 -10   3       57.46       62.38      4.38 o
   3 -10   3       19.19       20.17      2.83 o
   4 -10   3       15.04       16.79      2.77 o
   5 -10   3        7.86        9.73      2.57 o
   6 -10   3        0.75        1.00      1.92 o
  -8  -9   3        3.06        5.63      1.50 o
  -7  -9   3        0.46        1.55      1.18 o
  -6  -9   3       13.84       16.85      1.41 o
  -5  -9   3        8.88       11.50      1.18 o
  -4  -9   3       89.91       95.92      2.56 o
  -3  -9   3        0.04       -0.43      0.54 o
  -2  -9   3       20.73       17.70      1.20 o
  -1  -9   3        0.31        0.81      0.54 o
   0  -9   3        0.29        1.27      0.52 o
   1  -9   3       90.44       90.24      2.33 o
   2  -9   3       22.78       22.33      2.32 o
   3  -9   3       34.61       34.46      2.37 o
   4  -9   3       15.44       13.45      1.74 o
   5  -9   3        8.94        7.45      2.16 o
   6  -9   3        0.97       -1.13      1.58 o
   7  -9   3       25.41       29.26      3.98 o
  -8  -8   3        4.60        4.22      1.39 o
  -7  -8   3        9.31        8.49      1.57 o
  -6  -8   3       49.20       54.16      2.22 o
  -5  -8   3        0.06        0.44      0.70 o
  -4  -8   3       56.58       61.93      1.92 o
  -3  -8   3        2.88        2.29      0.61 o
  -2  -8   3        7.30        4.88      0.67 o
  -1  -8   3       13.91       16.91      0.97 o
   0  -8   3       49.70       52.31      1.61 o
   1  -8   3       41.50       42.62      1.32 o
   2  -8   3        1.16        1.49      0.43 o
   3  -8   3        0.90        1.44      0.74 o
   4  -8   3       47.00       48.50      2.19 o
   5  -8   3       75.49       69.97      2.76 o
   6  -8   3        4.31        4.14      1.07 o
   7  -8   3        0.40       -0.23      1.17 o
   8  -8   3        1.32        3.89      2.16 o
  -9  -7   3        0.09       -0.26      1.18 o
  -8  -7   3        0.23       -0.54      1.04 o
  -7  -7   3        4.36        5.59      1.34 o
  -6  -7   3       11.62        8.80      1.07 o
  -5  -7   3       14.24       16.02      1.02 o
  -4  -7   3        0.12        0.11      0.51 o
  -3  -7   3      187.57      180.26      3.19 o
  -2  -7   3       24.42       23.68      0.85 o
  -1  -7   3       25.50       30.95      0.94 o
   0  -7   3       10.67       12.55      0.63 o
   1  -7   3       12.67       13.83      0.75 o
   2  -7   3       13.57       13.41      0.66 o
   3  -7   3       10.50        9.38      0.82 o
   4  -7   3        6.24        7.84      1.03 o
   5  -7   3       37.71       39.57      2.40 o
   6  -7   3        5.03        5.06      1.07 o
   7  -7   3        1.84        0.59      0.96 o
   8  -7   3        4.01        6.53      1.71 o
   9  -7   3       17.00       15.84      3.38 o
  -9  -6   3        9.34       10.08      2.15 o
  -8  -6   3        0.65        0.59      1.05 o
  -7  -6   3        0.09       -0.41      0.59 o
  -6  -6   3        6.24        6.05      1.05 o
  -5  -6   3      105.02      103.08      2.45 o
  -4  -6   3       73.16       73.02      1.68 o
  -3  -6   3       35.96       32.98      0.97 o
  -2  -6   3        0.61        0.13      0.22 o
  -1  -6   3       28.45       35.39      0.91 o
   0  -6   3       84.29       78.23      1.34 o
   1  -6   3      294.41      280.03      3.52 o
   2  -6   3      241.47      253.51      3.04 o
   3  -6   3        1.73        2.12      0.45 o
   4  -6   3        5.80        4.95      0.66 o
   5  -6   3        0.71        1.97      0.73 o
   6  -6   3        9.29       11.74      1.26 o
   7  -6   3       13.47       13.97      1.42 o
   8  -6   3        2.77        2.32      1.41 o
   9  -6   3       16.10       21.42      3.55 o
  -9  -5   3        2.23        3.02      1.76 o
  -8  -5   3       24.35       26.08      3.10 o
  -7  -5   3       17.07       16.70      1.16 o
  -6  -5   3       53.28       47.51      1.91 o
  -5  -5   3        9.61       12.42      0.81 o
  -4  -5   3       79.64       80.62      1.59 o
  -3  -5   3       15.77       16.45      0.61 o
  -2  -5   3       53.33       54.52      1.30 o
  -1  -5   3        5.80       10.58      0.44 o
   0  -5   3     1477.58     1473.62     18.35 o
   1  -5   3      480.19      481.29      6.51 o
   2  -5   3      101.15      101.38      1.46 o
   3  -5   3       41.49       40.96      0.79 o
   4  -5   3       21.13       17.00      0.81 o
   5  -5   3      111.17      109.99      3.10 o
   6  -5   3       96.67       92.15      2.91 o
   7  -5   3       21.50       28.16      2.37 o
   8  -5   3        1.06        0.48      1.08 o
   9  -5   3        0.17       -0.25      1.60 o
  10  -5   3        5.07        6.44      2.56 o
 -10  -4   3        0.67        0.51      1.23 o
  -9  -4   3        1.09        1.49      1.20 o
  -8  -4   3        2.66        3.82      0.95 o
  -7  -4   3       43.49       42.38      2.23 o
  -6  -4   3      133.21      131.12      2.96 o
  -5  -4   3        1.90        1.57      0.37 o
  -4  -4   3       15.04       16.68      0.63 o
  -3  -4   3      214.13      204.93      2.50 o
  -2  -4   3      191.06      196.54      3.13 o
  -1  -4   3        2.23        0.38      0.19 o
   0  -4   3        1.90        2.20      0.23 o
   1  -4   3      906.85      931.53      9.46 o
   2  -4   3       38.86       42.17      0.81 o
   3  -4   3      151.81      160.73      2.61 o
   4  -4   3      249.21      241.38      3.12 o
   5  -4   3      150.89      130.18      2.92 o
   6  -4   3       68.06       69.32      3.30 o
   7  -4   3       14.65       12.61      1.52 o
   8  -4   3        4.67        4.87      1.36 o
   9  -4   3       15.43       15.59      2.87 o
  10  -4   3        5.02        4.49      2.22 o
 -10  -3   3        0.64       -0.22      1.19 o
  -9  -3   3        0.04        0.44      1.27 o
  -8  -3   3        6.83        7.76      1.13 o
  -7  -3   3        1.03        1.18      0.57 o
  -6  -3   3       13.52       10.77      0.84 o
  -5  -3   3        2.84        2.38      0.33 o
  -4  -3   3      105.46      104.35      1.44 o
  -3  -3   3      239.24      251.12      2.86 o
  -2  -3   3     1068.02     1142.57     11.45 o
  -1  -3   3       19.17       22.89      0.52 o
   0  -3   3      197.66      224.17      2.70 o
   1  -3   3      503.97      497.00      5.99 o
   2  -3   3      298.65      282.75      3.11 o
   3  -3   3        1.86        0.54      0.18 o
   4  -3   3      104.35      103.25      1.48 o
   5  -3   3       17.90       15.51      0.56 o
   6  -3   3        0.09        0.03      0.42 o
   7  -3   3       11.74       11.11      1.56 o
   8  -3   3       32.46       30.45      3.27 o
   9  -3   3        2.08        2.55      1.61 o
  10  -3   3        0.00       -1.24      1.24 o
 -10  -2   3        0.39        0.26      1.61 o
  -9  -2   3       18.73       24.31      1.74 o
  -8  -2   3        4.08        3.93      0.93 o
  -7  -2   3       12.19       10.94      1.12 o
  -6  -2   3        0.19       -0.08      0.32 o
  -5  -2   3       93.01       88.59      1.47 o
  -4  -2   3       23.29       19.26      0.68 o
  -3  -2   3       69.35       70.21      1.07 o
  -2  -2   3       70.57       66.05      1.04 o
  -1  -2   3       18.02       27.50      0.72 o
   0  -2   3       16.21       17.16      0.44 o
   1  -2   3      895.93      887.29      9.47 o
   2  -2   3      194.08      199.31      2.63 o
   3  -2   3       17.83       33.56      0.61 o
   4  -2   3        6.52        4.23      0.27 o
   5  -2   3       59.01       64.18      1.31 o
   6  -2   3      169.96      163.82      2.54 o
   7  -2   3      118.88      123.31      2.74 o
   8  -2   3        0.59        0.75      1.24 o
   9  -2   3       18.71       12.91      2.45 o
  10  -2   3        0.02       -1.27      1.46 o
  11  -2   3        6.34        8.45      2.65 o
 -10  -1   3        0.01        0.80      1.68 o
  -9  -1   3        3.70        3.51      0.99 o
  -8  -1   3       10.01       13.66      1.28 o
  -7  -1   3       53.27       48.99      2.45 o
  -6  -1   3        3.55        1.87      0.43 o
  -5  -1   3       24.73       22.82      0.67 o
  -4  -1   3       57.06       61.58      1.09 o
  -3  -1   3      199.97      214.89      2.87 o
  -2  -1   3       90.18       98.31      1.40 o
  -1  -1   3      281.85      287.19      3.56 o
   0  -1   3     1940.91     1963.49     33.20 o
   1  -1   3        0.11        0.15      0.13 o
   2  -1   3       86.58      103.32      1.20 o
   3  -1   3      682.61      718.64      6.18 o
   4  -1   3       46.43       35.89      0.65 o
   5  -1   3      200.31      207.33      2.30 o
   6  -1   3        4.44        5.76      0.43 o
   7  -1   3      270.35      264.71      4.14 o
   8  -1   3       17.84       16.32      1.49 o
   9  -1   3        3.80        1.88      1.34 o
  10  -1   3       16.91       19.41      2.94 o
  11  -1   3        6.18        4.96      2.19 o
 -10   0   3        0.46       -0.33      1.84 o
  -9   0   3        0.15        1.36      1.66 o
  -8   0   3       17.71       17.79      1.35 o
  -7   0   3        4.03        4.65      0.72 o
  -6   0   3       24.67       19.92      0.90 o
  -5   0   3        5.19        4.39      0.33 o
  -4   0   3      140.85      133.02      1.88 o
  -3   0   3       44.65       40.16      0.78 o
  -2   0   3        1.99        0.88      0.19 o
  -1   0   3       14.53       15.46      0.44 o
   0   0   3      276.22      290.72      3.04 o
   1   0   3       24.73       30.90      0.80 o
   2   0   3     1514.13     1452.42     12.68 o
   3   0   3       35.59       32.41      0.47 o
   4   0   3     1073.04     1004.41      8.49 o
   5   0   3      208.83      228.51      2.35 o
   6   0   3       79.63       82.05      1.23 o
   7   0   3       17.43       17.69      1.02 o
   8   0   3       98.79      101.31      2.43 o
   9   0   3       33.99       36.25      2.27 o
  10   0   3        5.42        1.88      1.54 o
  11   0   3        0.13        3.21      1.65 o
 -10   1   3        7.21        5.77      2.42 o
  -9   1   3        0.48        0.93      1.68 o
  -8   1   3        1.45        0.25      0.75 o
  -7   1   3        6.31        6.45      0.78 o
  -6   1   3        0.92       -0.34      0.34 o
  -5   1   3       28.59       29.03      0.72 o
  -4   1   3      119.95      117.89      1.72 o
  -3   1   3     1597.69     1788.07     17.28 o
  -2   1   3       14.59       12.88      0.38 o
  -1   1   3       70.52       79.19      1.00 o
   0   1   3     1401.17     1351.45     13.26 o
   1   1   3     1234.00     1253.89     11.51 o
   2   1   3     1455.94     1468.20     13.68 o
   3   1   3       28.92       35.05      0.50 o
   4   1   3       86.18       90.98      1.12 o
   5   1   3      130.52      115.72      1.59 o
   6   1   3       24.57       23.04      0.77 o
   7   1   3       24.10       24.51      0.92 o
   8   1   3      104.12      104.78      2.49 o
   9   1   3        9.76       11.85      0.98 o
  10   1   3        0.13        0.62      1.21 o
  11   1   3        2.61        5.13      2.08 o
 -10   2   3        0.51        0.82      2.05 o
  -9   2   3       11.85       17.96      3.29 o
  -8   2   3        9.22       10.23      1.74 o
  -7   2   3       20.61       20.33      1.36 o
  -6   2   3      124.72      122.27      2.67 o
  -5   2   3       30.94       28.45      0.74 o
  -4   2   3        0.53        0.25      0.21 o
  -3   2   3      246.29      274.39      2.85 o
  -2   2   3      201.51      205.24      2.16 o
  -1   2   3      704.13      676.87      6.78 o
   0   2   3      358.98      362.86      3.67 o
   1   2   3      921.21      990.87     10.64 o
   2   2   3      910.69      934.91     10.91 o
   3   2   3     1670.98     1828.51     16.93 o
   4   2   3      120.21      127.83      1.57 o
   5   2   3       52.99       46.74      0.75 o
   6   2   3      839.43      859.17      8.76 o
   7   2   3        6.04        5.93      0.49 o
   8   2   3       48.73       49.08      1.61 o
   9   2   3        3.44        2.72      0.65 o
  10   2   3        1.51       -1.06      1.24 o
  11   2   3        0.39        0.98      1.57 o
 -10   3   3        3.42        3.39      2.38 o
  -9   3   3        2.41        1.15      1.89 o
  -8   3   3        8.69        7.87      3.06 o
  -7   3   3       34.33       34.18      3.28 o
  -6   3   3       24.73       28.60      1.43 o
  -5   3   3       15.53       16.16      0.90 o
  -4   3   3       88.05       93.13      1.46 o
  -3   3   3       56.55       55.93      0.88 o
  -2   3   3        0.99        0.83      0.16 o
  -1   3   3       87.37       74.68      0.97 o
   0   3   3      181.98      173.38      1.97 o
   1   3   3       46.22       45.41      1.05 o
   2   3   3      220.06      263.01      4.72 o
   3   3   3      128.17      160.40      2.64 o
   4   3   3       83.57       78.10      1.01 o
   5   3   3       59.73       70.97      0.94 o
   6   3   3        7.62        7.19      0.38 o
   7   3   3       49.67       44.11      1.08 o
   8   3   3        0.37        1.25      0.51 o
   9   3   3       30.13       33.86      1.45 o
  10   3   3        4.08        4.82      0.94 o
  11   3   3        0.04       -1.13      1.13 o
  -9   4   3        0.93        3.25      2.02 o
  -8   4   3       17.73       20.13      2.20 o
  -7   4   3       10.75        7.70      1.40 o
  -6   4   3        0.39        1.50      0.86 o
  -5   4   3        1.65        0.73      0.41 o
  -4   4   3      133.72      129.01      1.93 o
  -3   4   3      455.12      453.13      4.56 o
  -2   4   3       28.27       27.68      0.54 o
  -1   4   3        0.07       -0.01      0.13 o
   0   4   3     1070.45     1247.97     13.34 o
   1   4   3     1411.41     1425.78     16.69 o
   2   4   3        1.13        3.49      0.77 o
   3   4   3      106.47      113.99      2.52 o
   4   4   3      292.95      295.49      3.64 o
   5   4   3        0.00        0.05      0.13 o
   6   4   3      164.28      145.87      1.98 o
   7   4   3       39.64       32.50      0.91 o
   8   4   3        0.17       -0.29      0.40 o
   9   4   3       34.15       39.88      1.55 o
  10   4   3       14.90       15.04      1.26 o
  11   4   3        3.43        2.30      1.17 o
  -9   5   3        0.75        3.37      2.25 o
  -8   5   3        1.14        0.99      1.18 o
  -7   5   3        3.97        4.33      1.29 o
  -6   5   3        9.81       10.02      1.00 o
  -5   5   3        0.23       -0.42      0.42 o
  -4   5   3        1.24        1.47      0.36 o
  -3   5   3        7.32       10.59      0.58 o
  -2   5   3      813.32      801.46      8.15 o
  -1   5   3       33.51       33.68      0.83 o
   0   5   3       20.42       23.39      0.49 o
   1   5   3     2262.41     2353.65     23.33 o
   2   5   3      213.16      240.52      4.68 o
   3   5   3       38.69       31.88      1.19 o
   4   5   3       77.67       74.29      4.55 o
   5   5   3        9.90       11.59      0.44 o
   6   5   3      253.91      244.95      2.76 o
   7   5   3        7.16        7.07      0.43 o
   8   5   3        0.18       -0.13      0.40 o
   9   5   3        0.20       -0.52      0.55 o
  10   5   3       29.03       30.65      1.64 o
  11   5   3        8.39       11.22      1.46 o
  -9   6   3       13.18       14.74      3.19 o
  -8   6   3        2.55        4.13      2.05 o
  -7   6   3       18.57       24.18      2.27 o
  -6   6   3       15.17       12.91      1.67 o
  -5   6   3        3.09        1.47      0.58 o
  -4   6   3       43.39       39.90      1.23 o
  -3   6   3       49.60       52.66      1.25 o
  -2   6   3      113.76      112.78      1.71 o
  -1   6   3      715.84      737.33      8.64 o
   0   6   3       47.79       52.19      0.83 o
   1   6   3      443.28      480.56      4.67 o
   2   6   3      217.81      248.48      6.14 o
   3   6   3      454.19      435.89     22.44 o
   4   6   3      144.62      138.21      3.24 o
   5   6   3        3.54        4.02      0.28 o
   6   6   3        1.32        0.08      0.28 o
   7   6   3        3.98        2.35      0.31 o
   8   6   3        9.34        9.16      0.74 o
   9   6   3        3.46        4.55      0.82 o
  10   6   3        0.34        0.62      0.68 o
  11   6   3        4.57        6.69      2.46 o
  -8   7   3        5.20        7.11      2.32 o
  -7   7   3        3.22        2.30      1.77 o
  -6   7   3        0.01        0.81      1.34 o
  -5   7   3        6.04        4.86      0.89 o
  -4   7   3       28.37       28.81      1.15 o
  -3   7   3        0.10        0.29      0.42 o
  -2   7   3      107.05      107.50      1.83 o
  -1   7   3        3.64        3.31      0.36 o
   0   7   3        0.29        0.58      0.34 o
   1   7   3       87.87       88.75      1.18 o
   2   7   3       35.38       34.31      0.74 o
   3   7   3      111.58      111.58      1.77 o
   4   7   3      642.71      615.35     10.86 o
   5   7   3       10.43       10.14      0.54 o
   6   7   3       10.86        8.77      0.51 o
   7   7   3        1.33        0.38      0.51 o
   8   7   3       31.31       30.99      1.64 o
   9   7   3        9.67        9.27      1.28 o
  10   7   3        1.51       -0.52      1.83 o
  -8   8   3        1.35       -0.29      1.77 o
  -7   8   3        2.58        4.28      2.03 o
  -6   8   3        4.49        2.34      1.60 o
  -5   8   3        1.41        0.15      1.35 o
  -4   8   3      412.86      409.96      6.71 o
  -3   8   3       75.16       82.84      2.06 o
  -2   8   3       10.45       10.86      0.66 o
  -1   8   3        5.51        4.93      0.47 o
   0   8   3       25.96       20.70      0.80 o
   1   8   3      237.61      240.35      2.76 o
   2   8   3       27.74       25.97      0.76 o
   3   8   3       33.38       35.35      1.04 o
   4   8   3       27.14       25.58      1.00 o
   5   8   3        6.10        5.67      0.58 o
   6   8   3       16.73       14.49      0.76 o
   7   8   3       14.69       14.63      0.84 o
   8   8   3        8.76        7.64      1.07 o
   9   8   3       17.16       24.07      1.93 o
  10   8   3        3.81        2.00      2.09 o
  -7   9   3        1.78        1.91      1.80 o
  -6   9   3        0.13        0.38      1.47 o
  -5   9   3        3.31        0.52      1.40 o
  -4   9   3       15.19       14.57      1.55 o
  -3   9   3       48.71       53.03      1.68 o
  -2   9   3       29.03       28.39      1.15 o
  -1   9   3       16.46       16.96      0.95 o
   0   9   3        6.26        4.49      0.49 o
   1   9   3      173.97      162.61      2.17 o
   2   9   3      104.83      107.67      2.03 o
   3   9   3       80.82       78.77      2.06 o
   4   9   3       61.70       57.99      2.71 o
   5   9   3      164.32      163.87      3.36 o
   6   9   3        0.69        0.84      0.44 o
   7   9   3        1.25        0.41      0.47 o
   8   9   3        8.05        8.17      2.52 o
   9   9   3        0.00        1.01      1.94 o
  -6  10   3        1.26        2.52      1.85 o
  -5  10   3       10.92        5.60      1.95 o
  -4  10   3        1.16       -0.80      1.27 o
  -3  10   3        4.51        5.26      0.76 o
  -2  10   3        5.97        5.60      0.70 o
  -1  10   3        2.96        2.63      0.56 o
   0  10   3        2.49        3.16      0.45 o
   1  10   3        0.35       -0.13      0.30 o
   2  10   3        4.54        3.62      1.02 o
   3  10   3        4.87        5.45      0.59 o
   4  10   3        5.44        5.84      0.60 o
   5  10   3        7.61        7.94      0.67 o
   6  10   3        9.75        7.62      0.73 o
   7  10   3        8.86        8.46      0.84 o
   8  10   3       15.26       17.90      3.14 o
   9  10   3        0.25       -1.14      1.84 o
  -5  11   3        5.69        8.04      2.28 o
  -4  11   3        2.73        3.47      1.74 o
  -3  11   3        0.97        0.90      1.43 o
  -2  11   3        1.14        1.36      0.75 o
  -1  11   3        1.70        2.42      0.82 o
   0  11   3       74.46       79.04      2.19 o
   1  11   3       10.15       10.13      0.67 o
   2  11   3       85.47       89.12      3.11 o
   3  11   3      115.87      120.62      2.88 o
   4  11   3        0.59        1.61      0.71 o
   5  11   3        8.90        7.44      0.75 o
   6  11   3        9.45       10.18      1.23 o
   7  11   3        4.63        2.67      1.84 o
   8  11   3        2.83        4.08      2.38 o
  -4  12   3        8.74        8.64      2.26 o
  -3  12   3        3.09        4.40      1.71 o
  -2  12   3       14.69       15.38      2.18 o
  -1  12   3        0.05       -0.43      0.73 o
   0  12   3       24.72       21.96      1.44 o
   1  12   3        2.77        2.94      0.59 o
   2  12   3        2.49        1.58      0.78 o
   3  12   3       23.00       23.60      1.87 o
   4  12   3        0.30        0.95      0.75 o
   5  12   3       13.38       12.55      3.97 o
   6  12   3        8.97       11.06      2.71 o
   7  12   3        4.71        1.88      1.88 o
  -3  13   3        2.50        0.25      1.47 o
  -2  13   3        5.69        7.34      1.84 o
  -1  13   3        3.42        3.01      1.32 o
   0  13   3       26.02       27.41      1.67 o
   1  13   3        1.41        2.48      1.22 o
   2  13   3       24.13       24.14      1.36 o
   3  13   3        6.57        9.20      1.89 o
   4  13   3        0.00        0.95      1.73 o
   5  13   3        4.35        5.57      2.16 o
   6  13   3        1.00        0.31      1.82 o
  -1  14   3        0.27        0.80      1.29 o
   0  14   3        1.67        2.57      1.10 o
   3  14   3        1.22        3.58      2.03 o
   4  14   3        0.68       -1.47      1.47 o
  -4 -12   4        0.31        1.77      1.35 o
  -3 -12   4        2.06        1.43      1.50 o
  -2 -12   4        7.33       11.41      3.54 o
  -1 -12   4        0.04       -1.07      1.15 o
   0 -12   4        0.24       -1.22      1.31 o
   1 -12   4        0.52        0.32      1.44 o
   2 -12   4        2.24        2.89      1.79 o
   3 -12   4       18.29       23.54      3.43 o
  -5 -11   4       10.18       12.93      1.91 o
  -4 -11   4       18.11       19.90      2.11 o
  -3 -11   4        0.18       -0.96      0.96 o
  -2 -11   4        0.09       -1.05      1.05 o
  -1 -11   4        1.69        2.15      1.16 o
   0 -11   4        0.01        1.16      1.31 o
   1 -11   4        4.29        4.93      1.79 o
   2 -11   4        2.59        3.13      1.68 o
   3 -11   4        6.62        6.34      2.20 o
   4 -11   4        8.54        7.50      2.49 o
   5 -11   4        0.16        1.75      2.20 o
  -6 -10   4        0.71        0.56      1.27 o
  -5 -10   4       21.82       23.80      2.62 o
  -4 -10   4       19.46       20.82      2.04 o
  -3 -10   4        8.71        7.29      1.18 o
  -2 -10   4        2.36        4.33      1.04 o
  -1 -10   4        5.17        4.86      1.05 o
   0 -10   4       23.21       29.68      1.76 o
   1 -10   4      113.79      107.80      5.88 o
   2 -10   4       11.04        8.14      2.12 o
   3 -10   4        1.11       -0.61      1.34 o
   4 -10   4        1.37        0.25      1.71 o
   5 -10   4       24.66       21.87      3.37 o
   6 -10   4       15.11       15.78      3.08 o
  -7  -9   4       17.94       20.52      2.22 o
  -6  -9   4        8.05        7.49      1.84 o
  -5  -9   4       19.85       18.63      1.96 o
  -4  -9   4        2.44        2.68      0.77 o
  -3  -9   4        6.72        6.38      0.86 o
  -2  -9   4      106.08       98.43      2.60 o
  -1  -9   4       19.79       19.34      1.27 o
   0  -9   4       12.24       13.39      0.99 o
   1  -9   4      149.18      149.90      4.26 o
   2  -9   4       48.55       48.36      2.80 o
   3  -9   4       12.13       14.86      1.83 o
   4  -9   4       10.98       11.29      2.35 o
   5  -9   4       24.45       22.60      3.15 o
   6  -9   4        4.79        4.30      2.13 o
   7  -9   4        1.93        2.36      2.13 o
  -8  -8   4        3.81        5.27      1.59 o
  -7  -8   4       19.46       24.23      2.26 o
  -6  -8   4        0.02       -0.96      0.96 o
  -5  -8   4        3.38        2.89      0.88 o
  -4  -8   4        2.04        1.37      0.66 o
  -3  -8   4       20.95       25.16      1.26 o
  -2  -8   4       60.94       66.44      1.97 o
  -1  -8   4        1.31        0.33      0.51 o
   0  -8   4        1.46        1.44      0.53 o
   1  -8   4       28.05       28.94      1.16 o
   2  -8   4      173.43      178.58      4.42 o
   3  -8   4        5.71        5.47      0.98 o
   4  -8   4        2.69        1.44      0.82 o
   5  -8   4        0.21       -0.16      0.75 o
   6  -8   4        0.04       -0.46      0.83 o
   7  -8   4        1.21        2.06      1.37 o
   8  -8   4        2.39        3.50      2.35 o
  -8  -7   4        0.08        1.78      1.33 o
  -7  -7   4        1.12        1.07      1.13 o
  -6  -7   4        0.82       -0.48      0.98 o
  -5  -7   4       11.18        9.33      1.07 o
  -4  -7   4       67.30       75.77      2.60 o
  -3  -7   4       20.74       17.33      1.20 o
  -2  -7   4        4.40        5.93      1.06 o
  -1  -7   4        1.46        1.11      0.45 o
   0  -7   4      126.12      122.07      2.42 o
   1  -7   4      139.56      136.39      2.60 o
   2  -7   4       22.57       27.38      0.94 o
   3  -7   4       46.40       44.26      1.93 o
   4  -7   4       32.25       26.12      1.83 o
   5  -7   4       25.45       26.71      1.70 o
   6  -7   4       12.73       14.09      1.44 o
   7  -7   4       22.97       25.31      2.41 o
   8  -7   4        2.77        0.35      1.34 o
   9  -7   4        1.20        1.61      2.14 o
  -9  -6   4        0.36        1.90      2.80 o
  -8  -6   4        0.09       -0.17      1.09 o
  -7  -6   4        4.32        4.49      1.02 o
  -6  -6   4       29.27       30.65      1.90 o
  -5  -6   4        1.60        1.04      0.56 o
  -4  -6   4      194.25      185.56      3.71 o
  -3  -6   4      138.09      123.88      2.45 o
  -2  -6   4       15.23       11.12      0.90 o
  -1  -6   4        6.35        6.37      0.50 o
   0  -6   4       52.43       52.57      1.13 o
   1  -6   4      114.62      108.13      1.87 o
   2  -6   4      282.62      286.54      3.69 o
   3  -6   4        3.75        3.02      0.47 o
   4  -6   4       21.20       20.90      1.34 o
   5  -6   4      149.05      140.80      3.85 o
   6  -6   4        3.72        4.02      0.93 o
   7  -6   4        6.07        4.85      1.08 o
   8  -6   4        1.62        0.50      1.27 o
   9  -6   4       11.45       13.32      3.12 o
  -9  -5   4        0.48        0.79      1.25 o
  -8  -5   4        0.41       -0.05      1.07 o
  -7  -5   4        5.20        7.85      1.24 o
  -6  -5   4       23.19       21.45      1.62 o
  -5  -5   4       84.17       86.54      2.22 o
  -4  -5   4       79.61       80.45      1.85 o
  -3  -5   4      361.27      351.07      4.79 o
  -2  -5   4       79.40       80.60      1.66 o
  -1  -5   4       21.98       23.50      0.74 o
   0  -5   4       11.81       12.48      0.56 o
   1  -5   4       40.19       43.37      1.04 o
   2  -5   4      234.71      235.17      3.34 o
   3  -5   4      347.78      333.87      4.50 o
   4  -5   4       11.85       10.97      0.69 o
   5  -5   4       50.94       48.84      1.97 o
   6  -5   4       18.61       13.23      1.23 o
   7  -5   4        8.48        7.83      1.13 o
   8  -5   4        9.12       11.27      2.47 o
   9  -5   4        3.55        2.89      1.94 o
  10  -5   4        2.99        2.96      2.08 o
  -9  -4   4       16.18       15.41      2.07 o
  -8  -4   4        7.83        8.77      1.39 o
  -7  -4   4        1.38        0.76      0.75 o
  -6  -4   4       22.86       20.85      1.17 o
  -5  -4   4      140.07      136.81      2.63 o
  -4  -4   4       16.72       18.86      0.76 o
  -3  -4   4      108.82      101.83      1.76 o
  -2  -4   4        2.19        2.17      0.32 o
  -1  -4   4       44.11       35.64      0.90 o
   0  -4   4      107.13      109.74      1.66 o
   1  -4   4       50.14       42.18      1.09 o
   2  -4   4      428.67      428.84      5.42 o
   3  -4   4      160.32      146.78      1.91 o
   4  -4   4        2.12        1.09      0.25 o
   5  -4   4        3.52        4.16      0.62 o
   6  -4   4      120.88      110.04      4.13 o
   7  -4   4      214.48      215.85      5.35 o
   8  -4   4       25.68       25.53      3.16 o
   9  -4   4        3.70        3.04      1.89 o
  10  -4   4        3.51        3.79      2.19 o
  -9  -3   4        9.80       10.91      1.83 o
  -8  -3   4        3.88        3.02      0.96 o
  -7  -3   4        5.08        5.72      1.01 o
  -6  -3   4       25.22       25.78      1.29 o
  -5  -3   4       46.79       44.16      1.38 o
  -4  -3   4      107.50      109.26      1.69 o
  -3  -3   4       88.03       85.99      1.53 o
  -2  -3   4      202.38      212.66      2.93 o
  -1  -3   4        0.43        2.19      0.25 o
   0  -3   4     2928.00     2937.51     33.23 o
   1  -3   4      252.68      245.10      3.25 o
   2  -3   4       18.50       23.78      0.61 o
   3  -3   4      100.50       92.72      1.58 o
   4  -3   4       40.85       39.49      0.89 o
   5  -3   4       21.82       21.64      0.77 o
   6  -3   4       64.47       62.84      1.82 o
   7  -3   4        0.01       -0.57      0.57 o
   8  -3   4        8.73        8.78      2.11 o
   9  -3   4        1.19        3.16      1.73 o
  10  -3   4        8.54        9.69      2.55 o
 -10  -2   4        3.46        6.38      2.21 o
  -9  -2   4        1.09        2.53      1.36 o
  -8  -2   4       13.75       15.28      1.39 o
  -7  -2   4        2.82        3.45      0.84 o
  -6  -2   4        4.01        2.89      0.54 o
  -5  -2   4        4.58        4.57      0.54 o
  -4  -2   4       66.09       67.07      1.61 o
  -3  -2   4       21.50       12.34      0.60 o
  -2  -2   4        0.49        0.55      0.22 o
  -1  -2   4        0.17        0.74      0.26 o
   0  -2   4      335.73      380.60      4.65 o
   1  -2   4      297.60      314.94      4.75 o
   2  -2   4      124.71      118.96      1.77 o
   3  -2   4      170.14      164.02      1.96 o
   4  -2   4       17.72       16.70      0.58 o
   5  -2   4      112.27      114.92      1.62 o
   6  -2   4       19.03       17.60      0.92 o
   7  -2   4        1.72        1.60      0.56 o
   8  -2   4        0.34        0.97      1.24 o
   9  -2   4       20.19       22.98      2.89 o
  10  -2   4       17.60       14.41      2.79 o
  11  -2   4        0.00       -0.43      1.61 o
 -10  -1   4        6.61       11.68      2.83 o
  -9  -1   4        1.31        0.12      1.13 o
  -8  -1   4        6.17        8.19      1.15 o
  -7  -1   4        0.67        0.27      0.66 o
  -6  -1   4        8.67        8.07      0.84 o
  -5  -1   4        4.07        5.10      0.58 o
  -4  -1   4        0.12        0.36      0.23 o
  -3  -1   4       93.82       89.22      1.41 o
  -2  -1   4      728.28      776.57      9.19 o
  -1  -1   4      197.29      212.38      2.77 o
   0  -1   4      206.76      234.07      3.05 o
   1  -1   4      666.27      658.55      7.13 o
   2  -1   4      232.32      244.91      2.67 o
   3  -1   4      154.64      154.26      1.64 o
   4  -1   4       10.62        9.67      0.35 o
   5  -1   4      114.77      118.25      1.63 o
   6  -1   4       57.56       59.44      1.39 o
   7  -1   4        0.32        0.32      0.44 o
   8  -1   4       23.20       25.59      1.90 o
   9  -1   4        0.76        1.54      1.29 o
  10  -1   4        1.54        1.87      1.64 o
  11  -1   4        4.32        4.00      2.12 o
 -10   0   4        0.00        1.04      2.04 o
  -9   0   4        0.17        1.30      1.63 o
  -8   0   4        2.24        3.32      1.15 o
  -7   0   4       11.78       11.75      1.08 o
  -6   0   4       14.05       14.61      1.09 o
  -5   0   4      117.64      108.07      2.10 o
  -4   0   4       16.89       19.49      0.58 o
  -3   0   4       36.27       32.85      0.92 o
  -2   0   4       49.22       51.34      0.98 o
  -1   0   4      265.15      264.00      3.38 o
   0   0   4      761.22      724.52      7.78 o
   1   0   4       42.48       36.15      0.61 o
   2   0   4      330.62      344.54      3.38 o
   3   0   4      179.12      201.16      1.99 o
   4   0   4      335.89      321.94      3.13 o
   5   0   4      224.96      227.68      2.67 o
   6   0   4      686.81      671.38      6.62 o
   7   0   4      167.88      173.05      2.88 o
   8   0   4        0.12       -0.20      0.81 o
   9   0   4        4.79        2.29      1.27 o
  10   0   4        3.95        6.62      2.05 o
  11   0   4        4.00        8.92      2.41 o
 -10   1   4        3.48        5.72      2.67 o
  -9   1   4        3.69        3.09      2.04 o
  -8   1   4        0.04        2.01      2.90 o
  -7   1   4       81.29       73.02      2.13 o
  -6   1   4        3.69        4.79      0.98 o
  -5   1   4       63.80       57.62      1.40 o
  -4   1   4        3.24        3.20      0.30 o
  -3   1   4      457.65      462.50      7.09 o
  -2   1   4      405.40      428.41      5.18 o
  -1   1   4      184.86      189.02      2.16 o
   0   1   4        1.23        1.76      0.13 o
   1   1   4      151.04      164.20      1.88 o
   2   1   4       39.60       38.37      0.52 o
   3   1   4       80.96       78.92      1.25 o
   4   1   4      440.94      537.89      5.56 o
   5   1   4      652.77      666.00      6.79 o
   6   1   4       72.35       73.25      1.17 o
   7   1   4       30.41       29.87      1.01 o
   8   1   4        4.80        4.72      0.66 o
   9   1   4       35.38       36.79      1.50 o
  10   1   4       34.05       39.81      3.50 o
  11   1   4       17.63       20.31      2.91 o
  -9   2   4        0.70       -1.05      1.74 o
  -8   2   4        6.04        6.82      1.53 o
  -7   2   4        3.43        6.31      1.02 o
  -6   2   4       59.18       49.10      1.69 o
  -5   2   4        3.92        4.23      0.40 o
  -4   2   4       56.68       49.08      0.93 o
  -3   2   4      235.75      215.22      2.73 o
  -2   2   4      669.18      685.28      7.80 o
  -1   2   4      153.57      164.31      2.03 o
   0   2   4      171.31      204.16      2.34 o
   1   2   4       18.93       24.86      0.46 o
   2   2   4      797.78      804.18      8.00 o
   3   2   4      760.55      781.51      7.39 o
   4   2   4       65.65       63.40      0.87 o
   5   2   4       21.58       24.29      0.60 o
   6   2   4        0.40        0.06      0.21 o
   7   2   4       54.31       46.19      1.11 o
   8   2   4        4.02        3.56      0.61 o
   9   2   4       10.03       11.13      1.11 o
  10   2   4       25.93       20.02      2.56 o
  11   2   4        2.41        6.92      1.97 o
  -9   3   4       20.86       21.44      3.61 o
  -8   3   4        2.34        3.07      1.50 o
  -7   3   4        1.43        0.27      0.92 o
  -6   3   4       18.58       19.31      1.28 o
  -5   3   4       51.82       59.82      2.78 o
  -4   3   4        3.27        2.94      0.36 o
  -3   3   4       23.43       27.40      0.64 o
  -2   3   4       10.25        9.42      0.44 o
  -1   3   4       52.87       68.52      1.33 o
   0   3   4       43.42       35.84      0.64 o
   1   3   4      164.58      184.07      2.11 o
   2   3   4      709.72      729.48     10.49 o
   3   3   4      487.75      542.19      7.98 o
   4   3   4       69.36       77.70      1.10 o
   5   3   4        2.48        0.91      0.19 o
   6   3   4      135.76      140.33      1.72 o
   7   3   4        5.66        5.98      0.47 o
   8   3   4       13.73       14.65      0.91 o
   9   3   4        5.63        5.13      0.73 o
  10   3   4       12.37       12.31      1.19 o
  11   3   4        1.17        1.86      1.44 o
  -9   4   4        1.58        2.99      2.22 o
  -8   4   4        3.51        3.33      1.36 o
  -7   4   4        1.22       -0.35      1.04 o
  -6   4   4       21.06       21.46      1.87 o
  -5   4   4       33.43       36.07      2.32 o
  -4   4   4        9.87       10.98      0.56 o
  -3   4   4       21.28       16.52      0.56 o
  -2   4   4       24.16       31.66      0.59 o
  -1   4   4       67.30       67.28      1.00 o
   0   4   4      700.27      756.58      8.25 o
   1   4   4       39.07       48.99      0.75 o
   2   4   4        0.02        0.39      0.81 o
   3   4   4      143.02      135.92      2.50 o
   4   4   4       89.97       77.57      2.39 o
   5   4   4       24.72       21.96      0.52 o
   6   4   4       50.75       56.31      1.02 o
   7   4   4      123.54      110.81      1.70 o
   8   4   4       13.67       14.29      0.75 o
   9   4   4       20.57       19.17      1.11 o
  10   4   4        0.05       -0.27      0.67 o
  11   4   4        0.66       -0.92      0.92 o
  -9   5   4        0.08        1.88      2.21 o
  -8   5   4        2.14        1.81      1.31 o
  -7   5   4        2.40        2.27      1.18 o
  -6   5   4        0.09        0.38      0.66 o
  -5   5   4        9.56       11.20      0.87 o
  -4   5   4        1.40        0.41      0.36 o
  -3   5   4       23.02       27.02      0.70 o
  -2   5   4      190.24      197.75      2.22 o
  -1   5   4       66.73       85.92      1.40 o
   0   5   4      190.32      214.93      2.63 o
   1   5   4        4.23        5.66      0.33 o
   2   5   4      751.99      799.71     18.41 o
   3   5   4        2.90        1.43      0.42 o
   4   5   4       18.03       14.26      0.74 o
   5   5   4       49.63       48.45      0.97 o
   6   5   4       12.65       13.09      0.68 o
   7   5   4      124.48      124.30      2.50 o
   8   5   4        3.72        4.48      0.59 o
   9   5   4       40.60       38.71      1.58 o
  10   5   4       22.97       25.88      1.45 o
  11   5   4        6.43        3.64      1.07 o
  -8   6   4        0.78       -1.09      1.69 o
  -7   6   4        4.61        3.00      1.85 o
  -6   6   4       27.07       28.02      2.60 o
  -5   6   4        7.57        8.83      0.95 o
  -4   6   4       53.22       50.37      1.42 o
  -3   6   4      498.61      493.76      5.94 o
  -2   6   4       29.92       35.14      0.86 o
  -1   6   4      102.95      105.41      1.67 o
   0   6   4        3.04        4.78      0.36 o
   1   6   4      410.17      401.84      4.18 o
   2   6   4      171.04      168.55      3.67 o
   3   6   4        4.75        4.35      0.62 o
   4   6   4      100.00       94.01      3.95 o
   5   6   4        0.47        0.72      0.20 o
   6   6   4        1.11        0.64      0.27 o
   7   6   4      195.04      183.36      2.92 o
   8   6   4        0.21       -0.22      0.40 o
   9   6   4       51.82       62.55      1.88 o
  10   6   4        5.36        6.44      0.81 o
  11   6   4        3.61        2.86      2.39 o
  -8   7   4        0.01        0.39      1.57 o
  -7   7   4        6.66        9.35      2.37 o
  -6   7   4       10.20        8.31      2.07 o
  -5   7   4        4.33        3.56      1.27 o
  -4   7   4        0.95        1.15      0.59 o
  -3   7   4       29.09       30.23      1.09 o
  -2   7   4       49.92       51.77      1.38 o
  -1   7   4       94.17       94.22      1.49 o
   0   7   4       14.84       12.79      0.45 o
   1   7   4      271.77      280.98      2.84 o
   2   7   4        8.74        8.51      0.61 o
   3   7   4       55.75       56.83      2.36 o
   4   7   4       99.58      105.44      3.43 o
   5   7   4      141.59      127.68      3.64 o
   6   7   4      181.71      165.24      2.54 o
   7   7   4       17.28       16.95      1.15 o
   8   7   4        7.05        7.75      0.72 o
   9   7   4        4.29        4.17      1.22 o
  10   7   4        1.71        2.16      1.55 o
  -7   8   4        6.71        8.45      2.30 o
  -6   8   4       23.28       21.40      2.94 o
  -5   8   4        2.35        2.17      1.52 o
  -4   8   4       56.65       55.70      3.57 o
  -3   8   4       21.87       24.21      1.28 o
  -2   8   4       47.00       47.06      1.41 o
  -1   8   4       43.08       43.90      1.14 o
   0   8   4        5.78        5.08      0.38 o
   1   8   4      145.09      140.59      1.71 o
   2   8   4       72.37       69.80      1.28 o
   3   8   4      348.36      344.87      4.96 o
   4   8   4       40.47       39.53      1.32 o
   5   8   4       81.09       76.42      1.39 o
   6   8   4       23.39       19.82      0.68 o
   7   8   4        6.93       10.75      0.70 o
   8   8   4       15.14       16.57      1.13 o
   9   8   4        6.61        7.91      1.71 o
  10   8   4        5.03        0.20      1.84 o
  -7   9   4        0.97       -0.89      1.66 o
  -6   9   4        0.63        1.20      1.70 o
  -5   9   4        0.93       -0.66      1.28 o
  -4   9   4        0.40        0.91      0.74 o
  -3   9   4        6.42        7.11      0.77 o
  -2   9   4       10.26       10.73      0.80 o
  -1   9   4        2.94        2.40      0.44 o
   0   9   4       28.51       29.37      0.91 o
   1   9   4       29.14       27.26      0.63 o
   2   9   4      136.81      141.77      2.30 o
   3   9   4       50.03       45.46      1.05 o
   4   9   4       39.59       37.57      1.10 o
   5   9   4        0.27        0.19      0.60 o
   6   9   4        3.59        3.32      0.45 o
   7   9   4        0.04       -0.39      0.39 o
   8   9   4        0.78        0.84      0.55 o
   9   9   4        3.15        6.86      2.39 o
  10   9   4        0.71        0.52      2.00 o
  -6  10   4        9.44       10.07      2.46 o
  -5  10   4        1.96       -0.42      1.38 o
  -4  10   4       11.13        7.94      1.90 o
  -3  10   4        1.89        1.99      0.64 o
  -2  10   4        4.19        4.16      0.65 o
  -1  10   4        2.34        2.67      0.55 o
   0  10   4        0.38       -0.25      0.34 o
   1  10   4       37.36       36.33      0.81 o
   2  10   4       71.41       67.47      1.55 o
   3  10   4      114.60      117.43      2.60 o
   4  10   4        4.48        4.52      0.51 o
   5  10   4        6.25        6.67      0.57 o
   6  10   4       19.88       21.06      0.98 o
   7  10   4        0.01        0.18      0.46 o
   8  10   4        2.77        5.93      2.28 o
   9  10   4        3.29        3.06      2.08 o
  -5  11   4        5.77        9.94      2.37 o
  -4  11   4        2.01        0.42      1.37 o
  -3  11   4        9.76        8.64      1.34 o
  -2  11   4       10.39        9.84      1.09 o
  -1  11   4        1.95        1.30      0.57 o
   0  11   4        0.65        0.80      0.58 o
   1  11   4        2.91        3.70      0.45 o
   2  11   4       57.81       57.68      1.73 o
   3  11   4       79.90       79.86      3.16 o
   4  11   4        3.29        3.84      0.56 o
   5  11   4       26.93       28.96      1.18 o
   6  11   4        0.41       -0.11      0.61 o
   7  11   4        1.02        2.12      0.78 o
   8  11   4       10.03       12.30      2.93 o
  -4  12   4        0.41        1.34      1.64 o
  -3  12   4       12.59       16.30      3.83 o
  -2  12   4        9.17       11.16      1.37 o
  -1  12   4        4.65        5.97      0.85 o
   0  12   4        0.41        0.61      0.56 o
   1  12   4        2.76        3.10      0.56 o
   2  12   4        0.47       -0.25      0.56 o
   3  12   4        1.75        3.69      0.79 o
   4  12   4        3.56        4.49      0.65 o
   5  12   4        6.82        6.24      0.72 o
   6  12   4        9.35        7.61      1.66 o
   7  12   4        2.01       -0.08      1.87 o
  -3  13   4        8.42       13.22      2.29 o
  -2  13   4        1.36        3.16      1.45 o
  -1  13   4        2.17        2.65      0.94 o
   0  13   4       32.01       37.67      1.85 o
   1  13   4       16.74       21.29      2.10 o
   2  13   4        1.34        0.24      0.99 o
   3  13   4        3.05        4.21      1.00 o
   4  13   4        0.02        3.40      1.78 o
   5  13   4        0.09       -1.59      1.59 o
   6  13   4        0.96        1.42      1.89 o
  -1  14   4        0.30        1.54      1.24 o
   0  14   4        2.82        2.35      1.00 o
   3  14   4        6.03        6.56      2.17 o
   4  14   4        0.00       -1.51      1.51 o
  -2 -12   5        4.59        4.90      1.59 o
  -1 -12   5        0.01        0.39      1.44 o
   0 -12   5        0.14        0.83      1.47 o
   1 -12   5       11.54       13.82      2.74 o
   2 -12   5        7.55        2.12      1.96 o
  -4 -11   5       13.10       14.42      2.04 o
  -3 -11   5        0.35       -0.97      1.14 o
  -2 -11   5        9.25       11.62      3.69 o
  -1 -11   5        6.04        4.70      1.30 o
   0 -11   5        2.30        2.72      1.61 o
   1 -11   5        4.01        4.56      1.74 o
   2 -11   5        3.79        2.45      1.78 o
   3 -11   5        2.01        1.30      1.83 o
   4 -11   5       20.77       27.86      3.81 o
   5 -11   5        4.31        4.97      2.61 o
  -6 -10   5        0.50        1.07      1.34 o
  -5 -10   5        2.40        1.72      1.33 o
  -4 -10   5        8.64       10.30      2.29 o
  -3 -10   5        5.55        6.23      2.30 o
  -2 -10   5       43.20       45.84      2.80 o
  -1 -10   5        0.04        1.27      1.13 o
   0 -10   5        0.39        1.99      1.07 o
   1 -10   5        0.71        2.81      1.58 o
   2 -10   5       19.30       17.60      2.76 o
   3 -10   5        4.20        9.10      2.35 o
   4 -10   5        5.38        4.58      2.09 o
   5 -10   5        2.08        2.14      1.92 o
   6 -10   5        0.28        0.65      1.99 o
  -6  -9   5        2.17        1.76      2.78 o
  -5  -9   5        2.73        2.68      1.33 o
  -4  -9   5       23.87       26.12      1.81 o
  -3  -9   5        3.13        2.59      0.95 o
  -2  -9   5        6.01        8.38      1.19 o
  -1  -9   5        4.44        4.26      0.97 o
   0  -9   5        5.36        6.32      1.25 o
   1  -9   5      125.95      135.79      3.87 o
   2  -9   5      109.51      107.82      5.78 o
   3  -9   5        0.53        0.11      1.34 o
   4  -9   5       23.21       23.52      3.17 o
   5  -9   5        0.58        1.69      1.69 o
   6  -9   5        5.08        5.64      2.43 o
   7  -9   5       11.39       15.38      3.33 o
  -7  -8   5       12.58       15.98      2.19 o
  -6  -8   5       16.83       12.62      1.91 o
  -5  -8   5       25.31       20.28      2.52 o
  -4  -8   5       19.65       20.70      1.56 o
  -3  -8   5        9.74        8.01      0.99 o
  -2  -8   5        1.19        1.42      0.63 o
  -1  -8   5       18.92       20.19      1.93 o
   0  -8   5        2.84        4.22      0.70 o
   1  -8   5       49.44       55.83      2.21 o
   2  -8   5        0.55        0.89      0.65 o
   3  -8   5        6.68        7.29      1.12 o
   4  -8   5        0.60        0.75      0.79 o
   5  -8   5       19.02       17.96      1.70 o
   6  -8   5       28.04       28.40      2.48 o
   7  -8   5        6.17        7.07      1.77 o
   8  -8   5        0.22       -0.07      1.80 o
  -8  -7   5        5.73        6.91      1.82 o
  -7  -7   5       17.90       19.76      2.20 o
  -6  -7   5        0.06       -0.39      1.00 o
  -5  -7   5       12.51       11.70      2.36 o
  -4  -7   5        0.46        0.20      0.57 o
  -3  -7   5        2.32        2.25      0.65 o
  -2  -7   5       53.74       60.39      3.30 o
  -1  -7   5       25.81       26.95      1.10 o
   0  -7   5       30.85       26.88      1.09 o
   1  -7   5       88.08       90.14      2.07 o
   2  -7   5       12.15       13.09      1.17 o
   3  -7   5       36.22       37.99      1.90 o
   4  -7   5       63.49       57.53      2.34 o
   5  -7   5       18.84       17.42      2.72 o
   6  -7   5        0.01       -0.68      0.68 o
   7  -7   5        0.14        0.90      1.04 o
   8  -7   5       12.28        9.68      2.80 o
  -8  -6   5        0.11       -1.08      1.08 o
  -7  -6   5       19.27       22.30      2.22 o
  -6  -6   5        1.04        0.60      1.01 o
  -5  -6   5       13.06       11.63      1.58 o
  -4  -6   5        7.17        7.21      0.80 o
  -3  -6   5       45.17       46.22      1.63 o
  -2  -6   5       14.51       13.79      0.81 o
  -1  -6   5        1.57        0.66      0.66 o
   0  -6   5        5.86        6.33      0.72 o
   1  -6   5      178.32      169.80      3.42 o
   2  -6   5      147.87      133.97      3.03 o
   3  -6   5        8.29        6.87      0.95 o
   4  -6   5        9.12        9.49      1.06 o
   5  -6   5        0.08       -0.31      0.61 o
   6  -6   5       24.74       21.69      1.98 o
   7  -6   5       28.77       33.55      2.05 o
   8  -6   5       58.60       58.43      4.88 o
   9  -6   5        3.03        3.31      2.15 o
  -9  -5   5        0.74        0.33      1.65 o
  -8  -5   5        7.53        7.86      2.14 o
  -7  -5   5        0.03        0.36      0.80 o
  -6  -5   5        0.26        0.72      1.01 o
  -5  -5   5        3.88        5.59      0.77 o
  -4  -5   5        9.69        7.87      0.71 o
  -3  -5   5        0.59        0.83      0.48 o
  -2  -5   5       74.47       72.55      1.49 o
  -1  -5   5       32.58       32.80      1.16 o
   0  -5   5      506.96      495.08      6.82 o
   1  -5   5      652.42      641.57      8.05 o
   2  -5   5       58.57       61.58      1.36 o
   3  -5   5       62.13       57.32      1.47 o
   4  -5   5        0.06       -0.16      0.51 o
   5  -5   5       64.65       62.77      2.30 o
   6  -5   5       61.46       65.45      2.48 o
   7  -5   5        0.07       -0.67      0.69 o
   8  -5   5        0.71        0.14      1.57 o
   9  -5   5        3.42        0.99      1.88 o
  10  -5   5        2.59        4.21      2.35 o
  -9  -4   5        0.08        0.17      1.24 o
  -8  -4   5       18.65       17.64      2.13 o
  -7  -4   5       21.23       23.01      1.67 o
  -6  -4   5        0.11       -0.02      0.62 o
  -5  -4   5       32.16       34.25      1.38 o
  -4  -4   5       45.79       47.53      1.53 o
  -3  -4   5      117.03      118.09      2.04 o
  -2  -4   5        0.53        0.27      0.30 o
  -1  -4   5        0.03       -0.14      0.24 o
   0  -4   5      279.64      277.16      3.45 o
   1  -4   5        0.70        1.25      0.27 o
   2  -4   5       34.95       32.54      0.97 o
   3  -4   5      242.87      225.11      4.67 o
   4  -4   5       64.05       62.12      1.36 o
   5  -4   5      204.28      181.67      3.66 o
   6  -4   5       10.78       12.18      1.15 o
   7  -4   5       43.25       41.34      2.04 o
   8  -4   5        1.25        1.00      1.37 o
   9  -4   5        4.69        5.40      2.00 o
  10  -4   5       20.11       21.13      3.44 o
  -9  -3   5        0.09       -0.09      1.24 o
  -8  -3   5        7.04        4.27      2.18 o
  -7  -3   5       28.98       34.41      2.38 o
  -6  -3   5        6.63        5.43      0.93 o
  -5  -3   5       44.62       39.33      1.41 o
  -4  -3   5       46.64       42.37      1.39 o
  -3  -3   5      493.65      476.78      6.06 o
  -2  -3   5      198.68      203.31      2.92 o
  -1  -3   5        0.19        0.24      0.22 o
   0  -3   5        0.97        0.13      0.20 o
   1  -3   5        1.52        2.38      0.38 o
   2  -3   5      186.45      174.34      2.54 o
   3  -3   5      207.39      209.53      2.74 o
   4  -3   5       83.84       82.68      1.43 o
   5  -3   5       90.84       75.73      1.96 o
   6  -3   5       14.82       15.57      0.99 o
   7  -3   5       20.24       22.96      1.47 o
   8  -3   5       33.11       36.03      3.47 o
   9  -3   5        2.13        2.05      1.65 o
  10  -3   5        0.57        1.10      1.53 o
  -9  -2   5        0.21       -0.19      1.26 o
  -8  -2   5        0.61        2.39      1.21 o
  -7  -2   5       13.19       11.21      1.22 o
  -6  -2   5        0.62       -0.24      0.43 o
  -5  -2   5      133.91      128.93      2.54 o
  -4  -2   5        2.88        2.30      0.42 o
  -3  -2   5      612.98      617.97      8.31 o
  -2  -2   5        0.02        0.46      0.24 o
  -1  -2   5       48.24       46.67      1.07 o
   0  -2   5        4.84        2.33      0.27 o
   1  -2   5      328.50      314.30      4.39 o
   2  -2   5        5.92        8.50      0.38 o
   3  -2   5      144.09      154.09      2.08 o
   4  -2   5      171.80      166.09      2.20 o
   5  -2   5       14.51       17.17      0.71 o
   6  -2   5       30.02       26.43      1.12 o
   7  -2   5      233.66      245.08      5.73 o
   8  -2   5       47.68       43.28      3.55 o
   9  -2   5        0.36        0.49      1.23 o
  10  -2   5        0.70        2.60      1.73 o
  11  -2   5        0.17       -0.55      1.57 o
  -9  -1   5        0.36        0.64      1.19 o
  -8  -1   5        3.07        2.59      1.29 o
  -7  -1   5        4.98        4.31      1.04 o
  -6  -1   5       16.07       14.50      1.00 o
  -5  -1   5       44.63       44.97      1.48 o
  -4  -1   5        0.25        0.08      0.23 o
  -3  -1   5       13.40       18.84      0.69 o
  -2  -1   5       88.29       93.10      1.55 o
  -1  -1   5       28.29       20.10      0.69 o
   0  -1   5      167.45      191.03      2.83 o
   1  -1   5        5.51        5.54      0.38 o
   2  -1   5      110.43      128.86      1.96 o
   3  -1   5       19.97       21.45      0.49 o
   4  -1   5        5.48        7.62      0.40 o
   5  -1   5       32.90       31.10      0.68 o
   6  -1   5       91.75       86.92      1.63 o
   7  -1   5       22.25       19.64      1.14 o
   8  -1   5        0.72        0.05      0.78 o
   9  -1   5        1.82        2.46      1.31 o
  10  -1   5       18.76       22.98      3.03 o
  11  -1   5        3.99        7.26      2.28 o
  -9   0   5       11.50       15.15      3.09 o
  -8   0   5       10.92       14.00      4.18 o
  -7   0   5        1.06        1.37      0.80 o
  -6   0   5       49.41       44.01      2.24 o
  -5   0   5        2.33        1.79      0.47 o
  -4   0   5        7.14        6.48      0.43 o
  -3   0   5       71.82       62.69      1.15 o
  -2   0   5       30.71       27.77      0.75 o
  -1   0   5      105.73      109.21      1.92 o
   0   0   5      363.28      430.69      4.84 o
   1   0   5        0.08        0.96      0.17 o
   2   0   5      487.77      484.35      4.67 o
   3   0   5      113.74      113.29      1.43 o
   4   0   5      160.64      142.53      1.66 o
   5   0   5       44.97       50.52      1.07 o
   6   0   5      151.82      153.54      2.35 o
   7   0   5       94.77       91.08      4.38 o
   8   0   5       50.56       52.41      2.41 o
   9   0   5        0.01       -0.52      1.02 o
  10   0   5       27.93       30.75      3.28 o
  11   0   5        0.20        0.95      1.49 o
  -9   1   5        1.89        1.08      2.03 o
  -8   1   5       31.06       38.08      2.61 o
  -7   1   5        0.03       -0.53      0.70 o
  -6   1   5       14.06       18.20      1.21 o
  -5   1   5       31.51       35.86      1.48 o
  -4   1   5       85.36       89.55      1.39 o
  -3   1   5       39.13       36.45      0.81 o
  -2   1   5        0.48        0.38      0.19 o
  -1   1   5      379.08      387.91      4.17 o
   0   1   5      143.91      176.47      2.17 o
   1   1   5      498.83      486.68      4.95 o
   2   1   5      160.56      160.85      1.93 o
   3   1   5     1169.78     1218.11     12.87 o
   4   1   5       29.94       28.18      0.63 o
   5   1   5       11.63       14.61      0.72 o
   6   1   5       15.39       12.25      0.51 o
   7   1   5      234.93      230.35      3.57 o
   8   1   5       49.71       57.39      2.04 o
   9   1   5        0.37        0.96      0.61 o
  10   1   5        0.97        2.69      1.55 o
  11   1   5       15.70       12.30      2.48 o
  -9   2   5        7.04        6.08      2.62 o
  -8   2   5        1.74        2.22      1.29 o
  -7   2   5        1.21        1.30      0.84 o
  -6   2   5       11.07       13.46      1.52 o
  -5   2   5       24.62       27.92      1.26 o
  -4   2   5       33.59       33.84      0.94 o
  -3   2   5       20.79       17.20      0.62 o
  -2   2   5       44.12       42.39      0.92 o
  -1   2   5      621.99      694.14      7.11 o
   0   2   5     1486.71     1543.31     17.60 o
   1   2   5      554.36      559.40      6.01 o
   2   2   5       12.27       16.17      0.48 o
   3   2   5      163.13      180.66      2.04 o
   4   2   5      171.62      174.32      2.04 o
   5   2   5       95.04       88.43      1.26 o
   6   2   5       46.04       52.80      0.89 o
   7   2   5       22.51       21.97      0.78 o
   8   2   5       44.12       48.49      1.58 o
   9   2   5        5.24        4.82      0.71 o
  10   2   5        0.76       -0.31      0.84 o
  11   2   5        9.15        7.36      1.99 o
  -9   3   5        7.22        9.56      2.76 o
  -8   3   5        2.88        3.63      1.47 o
  -7   3   5       28.82       26.78      2.27 o
  -6   3   5        0.83        1.64      0.98 o
  -5   3   5        4.66        2.79      0.92 o
  -4   3   5       23.74       24.17      1.05 o
  -3   3   5       32.88       35.11      1.08 o
  -2   3   5        1.87        1.87      0.29 o
  -1   3   5      266.31      266.75      3.44 o
   0   3   5        1.67        0.72      0.18 o
   1   3   5        0.68        0.48      0.27 o
   2   3   5        5.01        4.09      0.18 o
   3   3   5      646.55      679.96      7.33 o
   4   3   5       10.19       13.96      0.35 o
   5   3   5      159.69      171.72      2.05 o
   6   3   5        3.02        3.90      0.32 o
   7   3   5       13.22       15.15      0.64 o
   8   3   5        3.43        3.85      0.60 o
   9   3   5        0.43       -0.47      0.54 o
  10   3   5        0.80        1.92      0.77 o
  11   3   5        7.33        8.31      1.89 o
  -9   4   5        0.35        2.30      2.31 o
  -8   4   5        1.92        3.88      1.50 o
  -7   4   5        7.73        5.46      1.40 o
  -6   4   5       11.47       10.92      1.55 o
  -5   4   5        8.92       10.01      1.85 o
  -4   4   5       37.66       41.93      1.44 o
  -3   4   5      131.14      122.76      2.01 o
  -2   4   5      357.70      362.63      3.71 o
  -1   4   5       89.35       96.16      1.56 o
   0   4   5       20.49       29.60      0.67 o
   1   4   5       13.55       21.87      0.45 o
   2   4   5      102.08       89.96      2.91 o
   3   4   5      280.35      275.98      5.17 o
   4   4   5       31.21       30.05      1.22 o
   5   4   5       36.66       45.25      0.89 o
   6   4   5       21.80       21.79      0.81 o
   7   4   5      113.04      114.88      1.71 o
   8   4   5        0.02       -0.08      0.35 o
   9   4   5       15.36       18.04      1.05 o
  10   4   5        2.49        2.60      0.77 o
  11   4   5        0.12       -0.65      0.91 o
  -8   5   5        0.38       -0.14      1.65 o
  -7   5   5        0.89        1.23      1.36 o
  -6   5   5        2.15        3.16      0.88 o
  -5   5   5        4.11        2.01      0.73 o
  -4   5   5       88.27       83.49      3.98 o
  -3   5   5        2.23        1.08      0.32 o
  -2   5   5       97.10       94.79      1.38 o
  -1   5   5        1.54        0.52      0.27 o
   0   5   5      237.77      220.46      2.91 o
   1   5   5        7.39       11.50      0.35 o
   2   5   5        6.84        4.66      0.72 o
   3   5   5       28.67       32.74      1.07 o
   4   5   5      412.80      409.61      6.50 o
   5   5   5       10.38        8.21      0.77 o
   6   5   5      195.57      157.97      2.43 o
   7   5   5      109.63       99.68      1.87 o
   8   5   5        4.66        2.55      0.40 o
   9   5   5        8.44        9.68      0.83 o
  10   5   5       39.50       44.37      1.76 o
  11   5   5        0.53        0.91      0.92 o
  -8   6   5        1.28        0.05      1.75 o
  -7   6   5        1.12        1.85      1.67 o
  -6   6   5        0.05        0.88      0.85 o
  -5   6   5        2.36        1.32      0.71 o
  -4   6   5       25.10       24.97      1.04 o
  -3   6   5      158.84      154.09      2.74 o
  -2   6   5       83.78       86.27      1.47 o
  -1   6   5       60.41       58.65      1.16 o
   0   6   5      102.30      100.10      1.57 o
   1   6   5        4.87        6.68      0.26 o
   2   6   5      110.03      113.57      3.38 o
   3   6   5        1.92        2.03      0.54 o
   4   6   5       28.22       27.26      1.24 o
   5   6   5       95.41       96.20      2.55 o
   6   6   5       12.12       14.35      0.54 o
   7   6   5       48.64       49.16      1.19 o
   8   6   5        0.63        0.89      0.45 o
   9   6   5       25.38       27.71      3.41 o
  10   6   5       29.33       33.93      2.18 o
  11   6   5        2.18       -1.87      1.87 o
  -8   7   5        2.54        4.72      2.25 o
  -7   7   5        4.85        6.45      2.09 o
  -6   7   5        0.40       -0.64      1.27 o
  -5   7   5        6.92        6.97      1.17 o
  -4   7   5        2.84        0.02      0.56 o
  -3   7   5        6.43        8.06      0.75 o
  -2   7   5      127.29      124.69      2.26 o
  -1   7   5       28.41       28.21      0.81 o
   0   7   5       16.81       18.19      0.54 o
   1   7   5        3.25        4.75      0.40 o
   2   7   5      527.96      508.07      9.76 o
   3   7   5      126.68      126.30      4.44 o
   4   7   5      207.38      201.19      6.90 o
   5   7   5       21.67       17.89      1.11 o
   6   7   5        2.07        1.86      0.28 o
   7   7   5      104.65      102.23      1.86 o
   8   7   5        6.36        5.66      0.66 o
   9   7   5        0.54       -0.29      0.76 o
  10   7   5       20.45       16.46      3.00 o
  -7   8   5        0.07       -0.32      1.63 o
  -6   8   5       29.13       32.80      3.50 o
  -5   8   5       32.82       35.58      3.36 o
  -4   8   5        6.20        4.12      1.20 o
  -3   8   5       13.32       12.12      0.87 o
  -2   8   5       34.70       32.57      1.21 o
  -1   8   5       55.42       56.56      1.48 o
   0   8   5       15.33       14.85      0.55 o
   1   8   5       22.58       19.92      0.54 o
   2   8   5      563.95      558.74      7.18 o
   3   8   5      131.77      124.85      5.84 o
   4   8   5       44.81       45.84      3.21 o
   5   8   5        6.99        7.21      1.15 o
   6   8   5        0.71        0.90      0.36 o
   7   8   5      143.30      142.73      2.68 o
   8   8   5        8.07        7.29      0.73 o
   9   8   5        0.00       -0.57      0.68 o
  10   8   5        1.94        3.82      2.34 o
  -6   9   5        0.57        1.29      1.61 o
  -5   9   5        6.95        5.69      1.86 o
  -4   9   5        7.88        7.13      1.03 o
  -3   9   5        2.44        3.38      0.65 o
  -2   9   5        1.14        1.19      0.51 o
  -1   9   5       57.90       58.41      1.43 o
   0   9   5        2.40        2.61      0.40 o
   1   9   5        0.36       -0.01      0.22 o
   2   9   5       60.45       57.07      1.53 o
   3   9   5      100.61      101.15      3.00 o
   4   9   5        1.08        1.45      0.38 o
   5   9   5       36.12       36.90      4.71 o
   6   9   5        0.75        0.84      0.36 o
   7   9   5       36.17       36.04      1.18 o
   8   9   5        0.02       -0.44      0.44 o
   9   9   5        0.12        0.14      1.64 o
  10   9   5        0.53       -1.81      1.81 o
  -6  10   5        0.58        1.16      1.77 o
  -5  10   5        1.59       -1.37      1.37 o
  -4  10   5        1.17        1.09      1.38 o
  -3  10   5        9.17        8.50      1.04 o
  -2  10   5        2.69        3.08      0.77 o
  -1  10   5       20.47       18.74      1.28 o
   0  10   5       22.40       19.11      0.85 o
   1  10   5        3.69        2.23      0.29 o
   2  10   5       68.58       70.01      1.31 o
   3  10   5       67.01       63.87      2.12 o
   4  10   5        0.03        0.11      0.38 o
   5  10   5        9.25        9.09      0.65 o
   6  10   5       23.80       24.70      1.03 o
   7  10   5        3.68        3.42      0.63 o
   8  10   5        0.43        0.13      0.65 o
   9  10   5        0.01       -1.78      1.78 o
  -5  11   5        1.84       -0.19      1.47 o
  -4  11   5        0.49        0.46      1.40 o
  -3  11   5       16.93       17.35      1.67 o
  -2  11   5        0.13        0.08      0.58 o
  -1  11   5       16.26       18.24      1.03 o
   0  11   5       17.24       20.49      1.06 o
   1  11   5        0.14        0.51      0.47 o
   2  11   5      107.22      115.32      2.67 o
   3  11   5        2.81        2.21      0.45 o
   4  11   5        0.15        0.37      0.39 o
   5  11   5        1.79        1.72      0.43 o
   6  11   5       47.98       45.51      1.44 o
   7  11   5        2.19        3.59      0.74 o
   8  11   5        4.40        5.51      2.31 o
  -4  12   5        0.11        0.64      1.56 o
  -3  12   5        0.96        0.72      1.05 o
  -2  12   5       11.02       11.06      1.35 o
  -1  12   5       16.48       14.53      1.00 o
   0  12   5        2.29        1.21      0.58 o
   1  12   5        1.06        0.92      0.97 o
   2  12   5       52.52       50.47      1.96 o
   3  12   5       11.12       11.54      0.86 o
   4  12   5       11.51       11.05      0.89 o
   5  12   5        1.37        2.17      0.52 o
   6  12   5       10.64        8.85      1.15 o
   7  12   5        2.51        2.95      1.63 o
  -3  13   5        1.75        3.05      1.71 o
  -2  13   5        3.26        4.36      1.15 o
  -1  13   5        2.31        2.53      0.81 o
   0  13   5        0.05       -0.05      0.59 o
   1  13   5        0.90        1.49      1.27 o
   2  13   5        0.09        0.65      1.03 o
   3  13   5        5.13        5.62      0.77 o
   4  13   5        0.49        0.99      1.57 o
   5  13   5       10.57        9.56      2.52 o
   6  13   5        6.81       16.61      3.06 o
   4  14   5        0.36       -1.15      1.57 o
   0 -12   6        1.72        2.65      1.81 o
   1 -12   6        0.02       -0.53      1.67 o
  -3 -11   6        0.37        2.00      1.38 o
  -2 -11   6        0.00        0.41      1.17 o
  -1 -11   6        2.05        2.15      1.33 o
   0 -11   6        1.26        1.05      1.69 o
   1 -11   6        5.32        6.03      2.13 o
   2 -11   6       30.48       25.15      3.43 o
   3 -11   6       13.45       13.32      2.88 o
   4 -11   6        0.34       -0.34      1.86 o
  -5 -10   6       11.39       13.80      3.83 o
  -4 -10   6        5.91        5.81      1.58 o
  -3 -10   6        0.10       -0.55      1.75 o
  -2 -10   6        0.04       -0.74      1.08 o
  -1 -10   6       19.29       20.42      2.11 o
   0 -10   6        2.50        3.47      1.33 o
   1 -10   6        0.97       -1.44      1.44 o
   2 -10   6        1.77        3.62      1.76 o
   3 -10   6        3.44        4.17      1.89 o
   4 -10   6        6.02        7.56      2.50 o
   5 -10   6        1.49        1.55      2.07 o
  -6  -9   6        5.42        7.75      1.85 o
  -5  -9   6        0.85        0.01      1.30 o
  -4  -9   6        2.16        2.65      1.30 o
  -3  -9   6        1.18        1.54      0.90 o
  -2  -9   6        8.29        7.81      1.24 o
  -1  -9   6       60.41       68.47      2.77 o
   0  -9   6        5.32        5.47      1.33 o
   1  -9   6       12.39       15.26      1.72 o
   2  -9   6        0.94       -0.22      1.32 o
   3  -9   6        6.68        7.06      2.08 o
   4  -9   6       59.41       62.37      4.84 o
   5  -9   6       12.49       10.75      2.77 o
   6  -9   6        5.92        6.72      2.59 o
   7  -9   6        1.35        2.39      2.48 o
  -6  -8   6        2.70        1.88      1.38 o
  -5  -8   6        0.63       -0.62      1.05 o
  -4  -8   6       13.55       15.13      1.52 o
  -3  -8   6       14.56       14.45      1.42 o
  -2  -8   6       34.43       32.19      1.87 o
  -1  -8   6        7.21        8.34      1.16 o
   0  -8   6       42.05       43.50      2.09 o
   1  -8   6       14.91       11.10      1.25 o
   2  -8   6       23.62       22.25      2.47 o
   3  -8   6        2.35        3.56      0.97 o
   4  -8   6       12.59       13.19      1.73 o
   5  -8   6        1.75        1.53      2.53 o
   6  -8   6        0.41        0.10      1.18 o
   7  -8   6        6.08        3.85      1.58 o
  -7  -7   6        0.00        0.06      1.25 o
  -6  -7   6        5.10        6.94      1.61 o
  -5  -7   6        3.95        1.91      1.16 o
  -4  -7   6        8.98       10.17      1.23 o
  -3  -7   6        5.08        4.14      1.14 o
  -2  -7   6        2.18        1.15      0.72 o
  -1  -7   6       58.83       53.47      3.31 o
   0  -7   6        6.60        6.23      0.98 o
   1  -7   6      117.43      112.34      3.34 o
   2  -7   6      382.30      356.74      7.66 o
   3  -7   6       23.53       21.77      2.19 o
   4  -7   6        1.95        1.27      0.75 o
   5  -7   6        0.22        0.40      0.80 o
   6  -7   6       21.01       20.60      1.73 o
   7  -7   6       20.11       15.14      4.02 o
   8  -7   6        6.46       13.19      2.94 o
  -8  -6   6        0.26       -1.23      1.23 o
  -7  -6   6        0.88        0.09      1.20 o
  -6  -6   6       19.44       20.52      2.19 o
  -5  -6   6        0.03        0.34      0.97 o
  -4  -6   6        2.58        3.56      0.90 o
  -3  -6   6        1.34        0.82      0.73 o
  -2  -6   6        0.54        0.34      0.49 o
  -1  -6   6       62.61       57.94      1.78 o
   0  -6   6        0.83        0.36      0.46 o
   1  -6   6        0.05       -0.44      0.44 o
   2  -6   6       51.57       56.71      2.18 o
   3  -6   6       60.53       64.91      2.40 o
   4  -6   6        9.56       11.97      1.22 o
   5  -6   6       16.98       19.73      1.51 o
   6  -6   6       20.00       20.43      2.53 o
   7  -6   6        0.10        0.56      0.91 o
   8  -6   6       31.45       41.43      4.31 o
   9  -6   6        4.50        5.08      2.57 o
  -8  -5   6        2.15        2.83      1.37 o
  -7  -5   6        0.01        0.29      2.26 o
  -6  -5   6        3.49        3.32      1.26 o
  -5  -5   6        4.25        3.01      1.14 o
  -4  -5   6        7.50        6.70      0.96 o
  -3  -5   6        8.02        8.45      1.15 o
  -2  -5   6       15.38       13.29      0.89 o
  -1  -5   6      184.20      180.09      3.57 o
   0  -5   6      208.49      195.66      4.66 o
   1  -5   6      130.95      129.19      2.66 o
   2  -5   6       27.84       25.86      1.16 o
   3  -5   6       87.68       87.44      2.72 o
   4  -5   6       41.22       40.70      2.29 o
   5  -5   6       13.63       11.83      1.17 o
   6  -5   6        0.23        1.14      0.89 o
   7  -5   6       39.83       39.04      2.10 o
   8  -5   6        7.23       12.33      2.70 o
   9  -5   6       21.34       27.74      3.78 o
  -8  -4   6        3.16        2.12      1.53 o
  -7  -4   6        0.10        0.56      1.05 o
  -6  -4   6        3.86        4.44      1.00 o
  -5  -4   6        0.65        0.79      1.17 o
  -4  -4   6        7.69        8.37      0.79 o
  -3  -4   6      147.17      145.60      3.09 o
  -2  -4   6        4.84        6.19      0.67 o
  -1  -4   6       25.29       27.47      0.90 o
   0  -4   6        9.20        7.80      0.55 o
   1  -4   6       95.85       92.69      2.66 o
   2  -4   6      462.94      455.61      7.63 o
   3  -4   6       18.63       16.15      0.81 o
   4  -4   6       19.24       21.18      1.08 o
   5  -4   6       44.09       44.00      1.87 o
   6  -4   6      119.93      109.04      3.27 o
   7  -4   6       14.82       20.14      1.55 o
   8  -4   6       63.85       68.85      4.96 o
   9  -4   6        5.95        6.53      2.25 o
  10  -4   6        0.10       -0.55      1.76 o
  -8  -3   6        1.15        1.07      1.34 o
  -7  -3   6        4.59        1.10      1.13 o
  -6  -3   6      112.81      108.53      3.35 o
  -5  -3   6       23.67       25.63      1.67 o
  -4  -3   6        0.47       -0.22      0.42 o
  -3  -3   6       37.07       34.17      1.66 o
  -2  -3   6      516.81      522.11      7.17 o
  -1  -3   6       16.18       12.66      0.69 o
   0  -3   6       45.54       44.71      1.01 o
   1  -3   6       96.42      102.41      1.62 o
   2  -3   6      395.49      383.09      4.98 o
   3  -3   6      151.82      152.62      2.18 o
   4  -3   6        2.40        2.26      0.37 o
   5  -3   6        2.52        1.34      0.52 o
   6  -3   6      536.46      498.73      8.25 o
   7  -3   6       10.35       11.71      1.40 o
   8  -3   6        1.42        0.55      1.36 o
   9  -3   6        1.54        1.67      1.51 o
  10  -3   6        1.07        0.23      1.54 o
  -9  -2   6        5.69        5.68      1.77 o
  -8  -2   6        0.14       -0.08      1.27 o
  -7  -2   6        2.36        2.63      1.22 o
  -6  -2   6       20.88       21.75      1.14 o
  -5  -2   6        2.51        2.18      0.84 o
  -4  -2   6        1.05        1.55      0.59 o
  -3  -2   6        0.06        0.03      0.35 o
  -2  -2   6      207.59      199.17      3.19 o
  -1  -2   6       69.19       63.72      1.25 o
   0  -2   6        7.37        7.83      0.52 o
   1  -2   6       27.40       30.59      0.81 o
   2  -2   6       80.00      101.40      1.55 o
   3  -2   6      193.31      190.20      2.75 o
   4  -2   6        7.65        6.79      0.39 o
   5  -2   6       54.61       52.92      1.21 o
   6  -2   6       18.01       15.37      0.94 o
   7  -2   6       61.84       62.73      2.17 o
   8  -2   6       15.09       15.88      2.40 o
   9  -2   6        6.99        6.08      1.96 o
  10  -2   6        4.12        3.57      1.94 o
  -9  -1   6        1.03        2.73      1.49 o
  -8  -1   6       11.92       13.22      1.97 o
  -7  -1   6        0.00       -0.98      0.98 o
  -6  -1   6        2.41        1.47      0.58 o
  -5  -1   6        7.52        7.75      0.77 o
  -4  -1   6        2.49        1.92      0.41 o
  -3  -1   6      103.09      106.78      2.08 o
  -2  -1   6       26.07       28.57      0.83 o
  -1  -1   6        7.49        8.28      0.49 o
   0  -1   6       79.77       88.59      1.47 o
   1  -1   6      124.89      137.51      2.01 o
   2  -1   6        1.41       -0.18      0.18 o
   3  -1   6      233.53      237.71      2.76 o
   4  -1   6      232.31      246.31      2.90 o
   5  -1   6       31.84       32.58      0.83 o
   6  -1   6       11.22       13.53      0.83 o
   7  -1   6        0.07       -0.29      0.51 o
   8  -1   6       41.20       42.76      2.27 o
   9  -1   6        1.37        0.67      1.26 o
  10  -1   6        0.34        1.34      1.42 o
  11  -1   6        3.69        5.51      2.16 o
  -9   0   6        0.00        1.82      2.21 o
  -8   0   6        0.44        2.23      1.39 o
  -7   0   6        1.11        0.88      0.84 o
  -6   0   6        1.05       -0.34      0.82 o
  -5   0   6       19.42       21.34      1.23 o
  -4   0   6       50.71       46.33      1.38 o
  -3   0   6       90.81       87.55      1.38 o
  -2   0   6      166.71      153.41      2.56 o
  -1   0   6       10.66       11.46      0.48 o
   0   0   6      129.38      121.96      1.81 o
   1   0   6     1583.38     1688.43     19.34 o
   2   0   6       16.87       18.84      0.53 o
   3   0   6       12.93       11.34      0.39 o
   4   0   6      390.36      398.21      5.03 o
   5   0   6      125.14      126.87      1.72 o
   6   0   6       70.87       62.41      1.29 o
   7   0   6        0.53       -0.13      0.42 o
   8   0   6        3.87        4.61      0.94 o
   9   0   6        0.00       -0.49      0.96 o
  10   0   6        7.11        5.40      1.91 o
  11   0   6        0.67       -0.34      1.54 o
  -9   1   6        5.86        4.53      2.52 o
  -8   1   6        4.02        5.90      2.33 o
  -7   1   6       13.91       13.44      1.40 o
  -6   1   6       15.97       16.88      1.78 o
  -5   1   6        5.45        5.93      0.74 o
  -4   1   6       45.81       46.41      1.23 o
  -3   1   6       28.77       25.05      0.76 o
  -2   1   6       74.77       67.62      1.16 o
  -1   1   6       13.51       12.72      0.55 o
   0   1   6       52.04       68.81      1.21 o
   1   1   6      146.26      160.22      2.02 o
   2   1   6      149.10      162.21      1.90 o
   3   1   6      135.75      129.29      1.86 o
   4   1   6      130.62      113.41      1.73 o
   5   1   6      193.42      184.25      2.39 o
   6   1   6       53.77       50.83      1.22 o
   7   1   6       16.56       14.07      0.70 o
   8   1   6       29.12       27.49      1.44 o
   9   1   6       13.72       13.92      1.44 o
  10   1   6        1.98        1.27      1.41 o
  11   1   6        4.11        2.73      1.79 o
  -9   2   6        5.24        3.57      2.41 o
  -8   2   6        0.28       -0.93      1.71 o
  -7   2   6        3.05        3.02      1.00 o
  -6   2   6        1.57        1.20      1.20 o
  -5   2   6        0.29        0.64      0.49 o
  -4   2   6       68.61       67.37      1.51 o
  -3   2   6      117.87      125.61      1.82 o
  -2   2   6      542.43      521.82      7.28 o
  -1   2   6        1.38        0.28      0.21 o
   0   2   6      285.34      295.14      3.92 o
   1   2   6        0.22        1.23      0.31 o
   2   2   6      261.00      250.09      2.94 o
   3   2   6       39.81       35.93      0.64 o
   4   2   6       39.44       38.21      0.65 o
   5   2   6       65.12       66.41      1.12 o
   6   2   6       70.13       61.90      1.33 o
   7   2   6        8.95        8.66      0.72 o
   8   2   6       88.61       86.05      4.00 o
   9   2   6       21.06       21.52      1.37 o
  10   2   6       63.87       71.98      3.08 o
  11   2   6        0.26       -1.21      1.21 o
  -8   3   6        6.08        8.23      1.83 o
  -7   3   6        1.10        2.78      1.21 o
  -6   3   6       11.96       10.97      1.60 o
  -5   3   6        0.18        0.42      0.75 o
  -4   3   6      110.05      101.98      2.38 o
  -3   3   6      258.86      266.51      3.66 o
  -2   3   6       22.27       29.72      0.92 o
  -1   3   6       11.52        9.54      0.42 o
   0   3   6       27.42       36.57      0.89 o
   1   3   6      612.53      609.50      7.26 o
   2   3   6       33.63       31.01      0.58 o
   3   3   6       67.61       76.60      1.28 o
   4   3   6       99.30      108.57      1.46 o
   5   3   6       24.53       20.28      0.59 o
   6   3   6       24.11       26.49      0.94 o
   7   3   6      104.63       93.27      1.66 o
   8   3   6       29.35       29.25      1.20 o
   9   3   6        0.00       -0.47      0.47 o
  10   3   6        0.77        1.02      0.73 o
  11   3   6        1.41        1.95      1.44 o
  -8   4   6        0.81        1.43      1.40 o
  -7   4   6        4.89        6.00      1.57 o
  -6   4   6       17.30       16.94      1.87 o
  -5   4   6        1.44        1.00      0.85 o
  -4   4   6        0.74        0.48      0.50 o
  -3   4   6      196.71      196.42      4.59 o
  -2   4   6       16.54       16.63      0.60 o
  -1   4   6       36.81       38.89      1.19 o
   0   4   6       99.61       98.21      2.32 o
   1   4   6      127.03      139.99      1.77 o
   2   4   6       40.98       51.13      0.77 o
   3   4   6        5.22        5.21      0.24 o
   4   4   6        9.37       10.51      0.46 o
   5   4   6       21.26       19.05      0.62 o
   6   4   6       56.60       61.31      1.08 o
   7   4   6        6.81        4.33      0.35 o
   8   4   6        4.49        4.17      0.50 o
   9   4   6       22.66       24.29      1.25 o
  10   4   6        0.47        0.56      0.65 o
  11   4   6        1.86        1.65      0.88 o
  -8   5   6        0.00        1.00      1.86 o
  -7   5   6        6.39       10.35      2.30 o
  -6   5   6       20.72       21.71      2.16 o
  -5   5   6        0.15        0.70      0.64 o
  -4   5   6        1.85        2.62      0.52 o
  -3   5   6       14.69       12.62      0.74 o
  -2   5   6        4.21        4.65      0.44 o
  -1   5   6        6.30        8.50      0.48 o
   0   5   6       40.14       38.20      0.69 o
   1   5   6        3.74        4.11      0.24 o
   2   5   6       31.27       33.81      0.77 o
   3   5   6       16.36       12.04      0.94 o
   4   5   6       57.46       52.85      2.10 o
   5   5   6       26.75       26.77      0.64 o
   6   5   6       72.86       53.97      1.29 o
   7   5   6       24.30       22.85      0.81 o
   8   5   6        9.44        7.48      0.69 o
   9   5   6        5.35        5.60      0.63 o
  10   5   6        2.64        2.17      0.58 o
  11   5   6        0.29        0.25      1.79 o
  -8   6   6        0.09       -0.05      1.70 o
  -7   6   6        0.09       -1.34      1.44 o
  -6   6   6        6.50        9.18      2.01 o
  -5   6   6       10.15       15.25      1.51 o
  -4   6   6        5.81        6.13      0.86 o
  -3   6   6       25.05       22.90      1.07 o
  -2   6   6       17.21       15.62      0.75 o
  -1   6   6       21.69       21.17      0.70 o
   0   6   6       53.96       53.59      1.06 o
   1   6   6      146.95      140.15      1.95 o
   2   6   6       14.64       12.79      0.47 o
   3   6   6      582.15      564.11     12.15 o
   4   6   6       18.16       18.60      1.46 o
   5   6   6        2.78        5.41      0.63 o
   6   6   6       14.43       12.76      0.57 o
   7   6   6      154.45      154.11      2.50 o
   8   6   6        0.07       -0.42      0.42 o
   9   6   6       17.04       19.51      1.53 o
  10   6   6        6.77        4.32      1.11 o
  11   6   6        7.77        6.99      2.47 o
  -7   7   6        3.78        2.05      1.86 o
  -6   7   6        3.39        3.84      1.88 o
  -5   7   6        1.97        0.90      0.90 o
  -4   7   6       26.59       23.38      1.38 o
  -3   7   6        1.41        1.32      0.52 o
  -2   7   6        3.21        3.42      0.57 o
  -1   7   6       75.23       81.17      1.63 o
   0   7   6       69.66       69.31      1.25 o
   1   7   6       16.09       19.19      0.57 o
   2   7   6        0.40       -0.31      0.47 o
   3   7   6      399.96      397.29      7.47 o
   4   7   6      362.67      347.77      8.14 o
   5   7   6        0.01       -0.06      0.51 o
   6   7   6       76.04       71.22      2.02 o
   7   7   6       32.87       29.72      0.86 o
   8   7   6        1.26        1.26      0.43 o
   9   7   6       18.05       17.00      1.45 o
  10   7   6        1.61        1.61      1.84 o
  -7   8   6        3.24        2.56      2.08 o
  -6   8   6        0.17       -1.13      1.13 o
  -5   8   6        3.18        1.49      1.04 o
  -4   8   6        0.21        0.36      0.67 o
  -3   8   6       11.02       10.53      0.86 o
  -2   8   6       24.96       23.90      1.15 o
  -1   8   6       20.54       20.31      0.83 o
   0   8   6       57.23       53.26      1.09 o
   1   8   6       62.83       57.04      0.99 o
   2   8   6       24.75       23.54      0.88 o
   3   8   6        2.53        2.61      0.91 o
   4   8   6       28.54       27.62      1.46 o
   5   8   6       24.09       24.42      3.40 o
   6   8   6        4.49        3.91      0.53 o
   7   8   6        0.05        0.02      0.29 o
   8   8   6       36.21       32.37      1.27 o
   9   8   6       12.47       12.04      2.11 o
  10   8   6        3.94        2.58      2.10 o
  -6   9   6        2.90        2.93      1.86 o
  -5   9   6        3.54        4.67      1.79 o
  -4   9   6        9.70       11.02      1.16 o
  -3   9   6       14.39       17.12      1.07 o
  -2   9   6       35.27       35.60      1.34 o
  -1   9   6        5.46        5.31      0.63 o
   0   9   6       20.00       20.89      0.78 o
   1   9   6        0.05       -0.12      0.30 o
   2   9   6        0.53        0.25      0.32 o
   3   9   6        5.78        5.46      0.35 o
   4   9   6       31.96       32.02      3.03 o
   5   9   6        0.77        0.44      0.73 o
   6   9   6       13.69       10.77      1.11 o
   7   9   6       43.15       42.45      1.03 o
   8   9   6        6.99        8.20      0.71 o
   9   9   6       15.89       22.70      3.27 o
  10   9   6        6.89        6.25      2.56 o
  -5  10   6        4.14        2.25      1.70 o
  -4  10   6        3.38        2.32      1.44 o
  -3  10   6        0.10       -0.39      0.68 o
  -2  10   6        2.12        1.51      0.60 o
  -1  10   6       38.95       40.00      1.39 o
   0  10   6       31.90       30.34      1.00 o
   1  10   6        1.73        0.86      0.43 o
   2  10   6       77.59       67.79      2.02 o
   3  10   6        2.29        2.11      0.34 o
   4  10   6        0.31        0.80      0.26 o
   5  10   6        7.51        7.67      1.17 o
   6  10   6        4.01        4.66      0.67 o
   7  10   6        1.82        1.10      0.68 o
   8  10   6        0.54       -0.10      0.85 o
   9  10   6       11.85       10.39      2.78 o
  -5  11   6        0.15        0.56      1.57 o
  -4  11   6        1.75        0.98      1.47 o
  -3  11   6        7.21        9.04      1.66 o
  -2  11   6        1.51        0.40      0.61 o
  -1  11   6        1.28        2.21      0.60 o
   0  11   6        0.63        0.28      0.45 o
   1  11   6        2.01        1.18      0.51 o
   2  11   6        0.27       -0.42      0.42 o
   3  11   6       60.52       56.27      1.21 o
   4  11   6        1.13        1.55      0.39 o
   5  11   6       10.38       11.69      1.00 o
   6  11   6        0.20       -0.22      0.49 o
   7  11   6        1.73        2.32      0.61 o
   8  11   6       14.17       17.74      3.13 o
  -3  12   6        1.56        2.67      1.40 o
  -2  12   6        0.98        0.82      0.78 o
  -1  12   6        0.04       -0.55      0.55 o
   0  12   6        1.06        0.27      0.49 o
   1  12   6        0.69       -0.47      0.62 o
   2  12   6       31.18       29.02      1.27 o
   3  12   6       14.93       15.75      1.36 o
   4  12   6        0.49        1.25      0.48 o
   5  12   6        9.67       10.40      1.01 o
   6  12   6        9.52        7.37      1.77 o
   7  12   6        8.58        8.48      2.66 o
  -2  13   6        0.17        1.49      1.44 o
  -1  13   6        3.10        3.68      0.88 o
   0  13   6        7.52        7.75      0.70 o
   1  13   6        0.01        0.08      0.85 o
   2  13   6       23.47       24.72      1.49 o
   4  13   6        4.48        5.06      1.49 o
   5  13   6        0.26        0.37      0.71 o
   6  13   6       16.24       16.67      3.06 o
   0  14   6        3.53        4.65      1.61 o
  -2 -11   7        0.00        1.65      1.50 o
  -1 -11   7        1.02        0.49      1.68 o
   0 -11   7        3.46        8.01      2.32 o
   1 -11   7        0.84        2.29      1.70 o
   2 -11   7        4.66        7.42      2.45 o
   3 -11   7        2.88        3.71      2.35 o
  -4 -10   7        0.00       -1.26      1.26 o
  -3 -10   7        7.71        6.64      1.70 o
  -2 -10   7        4.52        4.93      1.55 o
  -1 -10   7        0.25       -0.17      1.13 o
   0 -10   7        0.20       -1.30      1.44 o
   1 -10   7       13.59        9.09      2.41 o
   2 -10   7        0.23        0.72      1.68 o
   3 -10   7       11.20       17.56      3.13 o
   4 -10   7        7.48       11.38      2.87 o
   5 -10   7        0.13       -1.48      1.76 o
  -5  -9   7        2.04        3.61      1.90 o
  -4  -9   7        0.50        1.47      1.29 o
  -3  -9   7        8.82       10.33      1.77 o
  -2  -9   7        0.73       -0.23      1.07 o
  -1  -9   7       15.29       16.10      1.95 o
   0  -9   7       10.20       13.32      2.02 o
   1  -9   7       12.95       12.33      2.09 o
   2  -9   7       35.98       31.35      3.53 o
   3  -9   7       21.00       14.77      2.83 o
   4  -9   7        0.70       -1.34      1.34 o
   5  -9   7        0.06       -0.33      1.81 o
   6  -9   7        0.01        0.33      2.01 o
  -6  -8   7        0.87        0.11      1.29 o
  -5  -8   7        4.35        5.96      1.56 o
  -4  -8   7        3.17        1.02      1.84 o
  -3  -8   7        0.13       -0.33      0.81 o
  -2  -8   7        5.27        2.53      1.08 o
  -1  -8   7       25.36       26.24      1.79 o
   0  -8   7       52.71       56.60      2.48 o
   1  -8   7       54.08       54.27      2.42 o
   2  -8   7        3.17        4.35      1.74 o
   3  -8   7        4.44        4.18      1.62 o
   4  -8   7        7.15        7.58      1.64 o
   5  -8   7        4.96        6.57      1.50 o
   6  -8   7        5.96        6.23      1.63 o
   7  -8   7        5.46        7.30      2.65 o
  -6  -7   7        0.91       -0.68      1.13 o
  -5  -7   7        1.68        1.19      1.25 o
  -4  -7   7        3.03        1.51      0.95 o
  -3  -7   7        5.95        8.49      1.18 o
  -2  -7   7        3.53        2.32      0.84 o
  -1  -7   7       36.62       36.50      2.35 o
   0  -7   7        3.52        4.41      0.92 o
   1  -7   7       20.58       15.99      1.73 o
   2  -7   7       14.32       17.43      2.27 o
   3  -7   7       11.89       11.96      1.31 o
   4  -7   7       40.88       37.07      2.05 o
   5  -7   7       10.85        6.51      1.42 o
   6  -7   7        2.20        2.62      1.26 o
   7  -7   7        2.75        5.19      2.08 o
   8  -7   7        0.95        1.34      1.97 o
  -7  -6   7        1.02        1.89      1.52 o
  -6  -6   7        0.32        0.54      1.24 o
  -5  -6   7        0.71        1.24      3.14 o
  -4  -6   7        1.78        2.03      0.87 o
  -3  -6   7       22.67       22.54      1.90 o
  -2  -6   7       26.66       25.53      1.56 o
  -1  -6   7        1.35        2.35      0.75 o
   0  -6   7        8.89        7.70      1.02 o
   1  -6   7       23.62       20.25      1.70 o
   2  -6   7       47.57       48.68      3.23 o
   3  -6   7       16.33       18.13      1.45 o
   4  -6   7        1.71        1.12      0.93 o
   5  -6   7        0.42        1.13      0.75 o
   6  -6   7        4.56        4.69      1.26 o
   7  -6   7       21.28       25.23      2.34 o
   8  -6   7       13.76       12.33      2.85 o
   9  -6   7        0.92       -1.78      1.78 o
  -7  -5   7        2.08        2.09      2.00 o
  -6  -5   7       22.64       16.40      2.08 o
  -5  -5   7        7.92        5.34      2.83 o
  -4  -5   7        6.49        5.68      1.20 o
  -3  -5   7        1.60        1.68      0.69 o
  -2  -5   7        7.98        7.95      0.98 o
  -1  -5   7      252.09      244.08      5.50 o
   0  -5   7        0.06       -0.49      0.49 o
   1  -5   7        0.91        0.28      0.54 o
   2  -5   7      104.43       93.38      3.08 o
   3  -5   7       33.64       28.53      1.60 o
   4  -5   7        8.69       10.02      1.11 o
   5  -5   7        1.55        2.43      0.80 o
   6  -5   7       38.97       38.43      2.02 o
   7  -5   7      156.04      173.16      5.84 o
   8  -5   7        2.44        4.87      2.01 o
   9  -5   7        4.75        3.18      2.20 o
  -8  -4   7        0.06        0.11      1.37 o
  -7  -4   7        3.52        6.91      1.62 o
  -6  -4   7       11.31       11.96      1.81 o
  -5  -4   7        2.08        1.12      1.44 o
  -4  -4   7        6.46        5.67      0.93 o
  -3  -4   7        2.31        2.62      0.69 o
  -2  -4   7        0.06        0.26      0.45 o
  -1  -4   7      340.51      300.03      5.32 o
   0  -4   7       22.15       25.51      1.21 o
   1  -4   7       54.37       47.72      1.34 o
   2  -4   7       81.32       78.14      2.07 o
   3  -4   7      315.96      298.76      5.36 o
   4  -4   7        5.66        6.16      0.90 o
   5  -4   7       11.72       13.31      1.19 o
   6  -4   7        0.51       -0.03      0.63 o
   7  -4   7        9.93        5.08      1.22 o
   8  -4   7       11.11       12.18      2.59 o
   9  -4   7        9.16       10.88      2.56 o
  10  -4   7        8.46       13.45      2.97 o
  -8  -3   7       11.90       14.55      2.25 o
  -7  -3   7        0.69       -0.05      1.15 o
  -6  -3   7        1.67        3.14      1.31 o
  -5  -3   7        3.16        1.90      0.76 o
  -4  -3   7       45.88       42.74      1.87 o
  -3  -3   7        7.20        6.33      0.86 o
  -2  -3   7        6.19        4.99      0.66 o
  -1  -3   7      143.05      138.77      2.56 o
   0  -3   7       15.00       16.95      0.70 o
   1  -3   7        7.24        6.26      0.49 o
   2  -3   7       14.47       15.67      0.69 o
   3  -3   7      312.68      296.69      3.83 o
   4  -3   7      188.07      181.94      3.09 o
   5  -3   7      110.80      109.89      2.85 o
   6  -3   7       56.67       56.50      2.19 o
   7  -3   7        0.13        1.08      1.39 o
   8  -3   7        5.65        5.62      1.93 o
   9  -3   7       13.82        8.75      2.35 o
  10  -3   7        3.05        2.06      1.90 o
  -8  -2   7        6.23        7.93      1.79 o
  -7  -2   7        0.26       -0.08      1.13 o
  -6  -2   7        1.14        3.29      1.75 o
  -5  -2   7        0.26        0.22      0.58 o
  -4  -2   7       33.23       29.44      2.78 o
  -3  -2   7      119.31      126.42      7.05 o
  -2  -2   7       73.89       73.00      1.89 o
  -1  -2   7        0.02       -0.26      0.26 o
   0  -2   7        9.58        9.45      0.57 o
   1  -2   7      273.36      279.36      4.14 o
   2  -2   7      222.63      239.43      3.64 o
   3  -2   7        6.12        6.85      0.47 o
   4  -2   7        3.36        4.45      0.38 o
   5  -2   7        3.47        3.29      0.56 o
   6  -2   7       72.73       66.14      1.93 o
   7  -2   7       31.50       33.37      2.00 o
   8  -2   7        2.69        2.01      1.35 o
   9  -2   7        3.06        0.79      1.38 o
  10  -2   7        0.01        0.31      1.61 o
  -8  -1   7        1.06        2.39      1.76 o
  -7  -1   7        0.18       -0.15      2.21 o
  -6  -1   7       50.87       52.64      2.37 o
  -5  -1   7        1.92        2.48      0.68 o
  -4  -1   7        2.42        2.80      0.64 o
  -3  -1   7      275.69      275.04      5.71 o
  -2  -1   7      150.24      158.11      2.76 o
  -1  -1   7       30.67       31.00      1.16 o
   0  -1   7        5.16        4.91      0.44 o
   1  -1   7        1.51        4.78      0.97 o
   2  -1   7      202.66      203.11      3.11 o
   3  -1   7      452.87      442.14      5.60 o
   4  -1   7       16.05       16.21      0.54 o
   5  -1   7       24.90       23.32      1.24 o
   6  -1   7      235.63      230.29      4.27 o
   7  -1   7        0.22        0.42      0.53 o
   8  -1   7        0.18       -0.31      0.89 o
   9  -1   7        9.01        6.84      1.92 o
  10  -1   7        0.22       -0.45      1.37 o
  11  -1   7        1.45        4.02      1.97 o
  -8   0   7        2.35        3.14      1.53 o
  -7   0   7        2.75        2.24      1.28 o
  -6   0   7       19.26       20.33      1.57 o
  -5   0   7        3.92        4.75      0.88 o
  -4   0   7       27.29       26.70      1.15 o
  -3   0   7      181.62      180.80      3.40 o
  -2   0   7      306.04      313.77      4.84 o
  -1   0   7       69.29       68.58      1.53 o
   0   0   7      177.24      179.75      3.05 o
   1   0   7      150.82      160.17      2.35 o
   2   0   7       16.87       16.55      0.52 o
   3   0   7      212.59      188.50      2.48 o
   4   0   7        4.29        5.43      0.45 o
   5   0   7       44.20       40.43      0.98 o
   6   0   7       13.17       12.77      0.75 o
   7   0   7        0.03       -0.62      0.63 o
   8   0   7       11.38       10.88      1.28 o
   9   0   7       23.86       24.39      2.72 o
  10   0   7        7.86        8.13      2.12 o
  11   0   7        8.44       11.30      2.46 o
  -8   1   7        3.67        4.63      2.40 o
  -7   1   7        9.22        7.81      1.46 o
  -6   1   7        0.01        0.11      0.91 o
  -5   1   7       13.81       14.87      1.30 o
  -4   1   7       72.69       80.45      2.01 o
  -3   1   7       15.27       13.15      0.66 o
  -2   1   7       52.31       50.10      1.08 o
  -1   1   7        0.09       -0.25      0.25 o
   0   1   7       36.72       47.67      1.04 o
   1   1   7      182.30      181.74      2.38 o
   2   1   7       50.16       43.27      1.14 o
   3   1   7       86.01       89.37      1.47 o
   4   1   7       50.46       54.36      1.18 o
   5   1   7      165.74      165.11      2.65 o
   6   1   7       92.52       89.65      1.58 o
   7   1   7      107.82      107.92      2.72 o
   8   1   7        7.97        8.17      1.09 o
   9   1   7       11.86       12.59      1.54 o
  10   1   7        2.80        4.17      1.58 o
  11   1   7        4.22        2.29      1.68 o
  -8   2   7        4.15        1.43      2.15 o
  -7   2   7        9.94       14.37      1.97 o
  -6   2   7        2.43        2.00      1.07 o
  -5   2   7        9.31        7.14      1.29 o
  -4   2   7        0.11        0.07      0.54 o
  -3   2   7       36.76       36.95      1.35 o
  -2   2   7      749.26      744.70      9.05 o
  -1   2   7       52.20       50.79      1.11 o
   0   2   7        2.36        0.51      0.22 o
   1   2   7      671.24      718.39      8.50 o
   2   2   7        7.54        6.85      0.40 o
   3   2   7        0.03       -0.11      0.17 o
   4   2   7        2.79        2.34      0.26 o
   5   2   7       70.37       70.11      1.10 o
   6   2   7      354.67      337.86      4.82 o
   7   2   7       53.36       56.26      1.36 o
   8   2   7        0.87       -0.48      0.48 o
   9   2   7       10.31       10.38      1.23 o
  10   2   7       22.34       23.71      1.83 o
  11   2   7       11.40       11.24      2.07 o
  -8   3   7        0.18       -0.03      1.40 o
  -7   3   7       10.57       15.06      3.56 o
  -6   3   7        9.59       11.91      1.80 o
  -5   3   7       12.53       11.18      2.05 o
  -4   3   7        3.78        3.15      0.76 o
  -3   3   7       36.38       31.54      1.40 o
  -2   3   7       98.97      103.24      1.82 o
  -1   3   7      172.04      179.21      3.35 o
   0   3   7       49.52       50.99      1.16 o
   1   3   7      218.85      221.64      2.98 o
   2   3   7       99.55      110.35      2.02 o
   3   3   7       68.19       68.22      1.00 o
   4   3   7        4.82        5.88      0.30 o
   5   3   7       10.58       11.54      0.46 o
   6   3   7        5.58        6.33      0.41 o
   7   3   7        0.09       -0.33      0.34 o
   8   3   7        4.36        2.95      0.62 o
   9   3   7        0.92        0.32      0.69 o
  10   3   7        0.12        0.53      0.77 o
  11   3   7       18.34       18.21      2.24 o
  -8   4   7        0.05       -1.61      1.61 o
  -7   4   7        1.65        1.39      1.61 o
  -6   4   7        2.21        2.80      1.21 o
  -5   4   7        8.44       10.53      1.53 o
  -4   4   7        0.68        1.34      0.67 o
  -3   4   7       35.39       37.42      1.36 o
  -2   4   7      188.84      188.18      3.50 o
  -1   4   7       30.89       33.59      0.84 o
   0   4   7       33.79       36.94      0.95 o
   1   4   7        6.18        8.15      0.39 o
   2   4   7      305.27      304.77      3.52 o
   3   4   7      270.41      260.44      3.03 o
   4   4   7      417.65      401.58      5.27 o
   5   4   7       41.25       33.42      0.93 o
   6   4   7        5.66        2.78      0.28 o
   7   4   7       12.82        9.79      0.48 o
   8   4   7       25.12       23.59      0.95 o
   9   4   7        0.18        1.18      0.60 o
  10   4   7        0.09        0.64      0.98 o
  11   4   7        1.73        0.83      1.11 o
  -8   5   7        0.37        0.49      1.85 o
  -7   5   7        0.13        0.43      1.69 o
  -6   5   7       13.26       15.04      1.68 o
  -5   5   7        0.56        1.41      0.88 o
  -4   5   7       28.45       28.25      1.32 o
  -3   5   7       18.97       20.43      0.94 o
  -2   5   7        0.18        0.28      0.31 o
  -1   5   7        0.55        0.19      0.39 o
   0   5   7       26.66       28.44      0.77 o
   1   5   7        1.06        0.78      0.26 o
   2   5   7        4.60        5.85      0.26 o
   3   5   7       11.56       10.93      0.47 o
   4   5   7      373.27      358.95      5.37 o
   5   5   7        4.78        1.88      0.53 o
   6   5   7       42.22       43.22      1.07 o
   7   5   7       16.05       16.88      0.81 o
   8   5   7        0.00        0.10      0.48 o
   9   5   7        0.47       -0.07      0.70 o
  10   5   7        2.30        0.96      0.96 o
  -7   6   7        0.00        0.72      1.62 o
  -6   6   7        0.21       -0.68      0.85 o
  -5   6   7        3.73        2.84      0.99 o
  -4   6   7        1.46        1.30      0.67 o
  -3   6   7       44.85       46.18      1.52 o
  -2   6   7       29.22       30.29      1.14 o
  -1   6   7       45.35       42.28      1.11 o
   0   6   7        1.02        1.65      0.23 o
   1   6   7       30.01       28.35      0.66 o
   2   6   7       44.67       50.67      1.13 o
   3   6   7       50.00       46.77      0.99 o
   4   6   7        6.93        4.90      0.88 o
   5   6   7       25.71       19.58      1.22 o
   6   6   7       41.50       37.18      1.09 o
   7   6   7        2.83        2.39      0.42 o
   8   6   7       15.55       13.54      0.72 o
   9   6   7       21.08       19.06      1.49 o
  10   6   7        0.05        1.00      0.90 o
  11   6   7        2.41       -0.24      1.84 o
  -7   7   7        0.04       -0.23      1.53 o
  -6   7   7        3.07        3.19      1.81 o
  -5   7   7        0.04        0.33      0.96 o
  -4   7   7        0.67        0.36      0.68 o
  -3   7   7       34.59       35.75      1.48 o
  -2   7   7       19.21       19.95      0.98 o
  -1   7   7       13.40       11.72      0.65 o
   0   7   7        8.52       11.56      0.52 o
   1   7   7       75.61       73.49      1.23 o
   2   7   7        7.83        7.37      0.46 o
   3   7   7       22.12       20.68      0.93 o
   4   7   7       59.43       58.34      2.44 o
   5   7   7       19.72       22.25      1.33 o
   6   7   7        3.26        2.54      0.39 o
   7   7   7        6.72        5.22      0.43 o
   8   7   7       48.46       46.89      1.23 o
   9   7   7       29.75       39.33      2.40 o
  10   7   7       34.06       39.47      3.98 o
  -6   8   7        2.80        1.34      1.58 o
  -5   8   7        7.57        8.73      1.42 o
  -4   8   7        3.87        4.10      0.88 o
  -3   8   7       10.71       12.22      0.94 o
  -2   8   7        0.10       -0.44      0.44 o
  -1   8   7        5.17        4.73      1.17 o
   0   8   7       53.62       53.43      1.53 o
   1   8   7       89.29       89.42      1.55 o
   2   8   7      103.53      103.90      2.28 o
   3   8   7      193.60      172.04      2.87 o
   4   8   7        2.27        2.35      1.18 o
   5   8   7       10.23       10.59      1.06 o
   6   8   7       13.40       12.82      1.47 o
   7   8   7        9.30        9.16      0.47 o
   8   8   7        1.91        2.15      0.44 o
   9   8   7        5.52        6.80      1.05 o
  10   8   7       10.71       12.01      2.78 o
  -6   9   7        8.57        8.20      2.37 o
  -5   9   7        0.31        0.80      1.41 o
  -4   9   7        1.34        1.72      1.02 o
  -3   9   7        6.08        9.58      1.08 o
  -2   9   7        4.24        5.38      0.71 o
  -1   9   7        5.06        4.27      0.62 o
   0   9   7       18.35       14.26      0.69 o
   1   9   7        2.23        1.86      0.42 o
   2   9   7       20.35       15.84      1.01 o
   3   9   7        5.30        5.60      0.43 o
   4   9   7       30.38       28.90      3.14 o
   5   9   7       10.54       11.13      1.52 o
   6   9   7       15.11       15.67      1.66 o
   7   9   7       43.58       41.74      1.43 o
   8   9   7       32.36       34.59      1.06 o
   9   9   7        1.69        2.31      0.83 o
  10   9   7        0.08       -0.46      1.91 o
  -5  10   7        0.03       -0.08      1.41 o
  -4  10   7        0.17        1.38      1.37 o
  -3  10   7        0.36        0.02      0.73 o
  -2  10   7        2.43        1.92      0.64 o
  -1  10   7       21.97       19.99      1.07 o
   0  10   7        1.16        1.21      0.45 o
   1  10   7        0.85        0.45      0.40 o
   2  10   7        0.26        0.06      0.35 o
   3  10   7        9.76       10.65      0.55 o
   4  10   7        3.39        3.35      0.35 o
   5  10   7        4.70        5.06      1.13 o
   6  10   7       11.84       13.82      1.67 o
   7  10   7        4.10        3.31      0.40 o
   8  10   7       16.02       12.85      0.81 o
   9  10   7       33.27       37.28      4.08 o
  -4  11   7        0.02        0.32      1.56 o
  -3  11   7        1.56        2.27      1.10 o
  -2  11   7        3.02        2.57      0.72 o
  -1  11   7        3.23        0.75      0.56 o
   0  11   7        4.46        4.87      0.50 o
   1  11   7       17.20       17.47      2.22 o
   2  11   7        5.15        5.69      0.88 o
   3  11   7        2.52        2.69      0.54 o
   4  11   7        0.25        0.16      0.26 o
   5  11   7       28.14       28.45      1.20 o
   6  11   7        8.65        8.58      2.35 o
   7  11   7        1.21        1.29      1.23 o
   8  11   7       11.64       13.26      2.86 o
  -3  12   7        0.26       -0.03      1.47 o
  -2  12   7        1.44        0.66      0.81 o
  -1  12   7        2.32        1.64      0.65 o
   0  12   7        9.14        9.05      0.80 o
   1  12   7        0.00        0.49      0.63 o
   2  12   7        2.70        0.50      1.11 o
   3  12   7       32.44       34.39      1.58 o
   4  12   7        5.70        6.43      0.72 o
   5  12   7        5.46        6.40      0.79 o
   6  12   7        0.02        0.48      0.48 o
   7  12   7        0.78       -1.62      1.62 o
  -2  13   7        3.18        4.50      1.15 o
  -1  13   7        3.17        4.11      0.87 o
   0  13   7        0.04       -0.92      1.20 o
   1  13   7        0.72        0.74      0.88 o
   2  13   7        2.63        1.86      1.17 o
   3  13   7       14.61       11.04      1.47 o
   4  13   7        2.22        1.03      0.91 o
   6  13   7        3.09        4.05      2.18 o
  -2 -10   8        0.25        1.13      1.40 o
  -1 -10   8        0.02        0.55      1.64 o
   0 -10   8        5.30        6.04      2.25 o
   1 -10   8       22.12       21.65      3.41 o
   2 -10   8       16.87       20.59      3.44 o
   3 -10   8        0.01        2.39      2.05 o
   4 -10   8        0.42        1.64      2.10 o
  -4  -9   8        0.58        1.71      1.42 o
  -3  -9   8        1.79        1.16      1.37 o
  -2  -9   8        6.70        8.16      1.74 o
  -1  -9   8        0.11       -0.96      2.19 o
   0  -9   8        0.05       -0.93      1.10 o
   1  -9   8        2.76        3.80      1.78 o
   2  -9   8        8.91        8.07      2.44 o
   3  -9   8        4.41        8.72      2.42 o
   4  -9   8       15.40       16.51      3.14 o
   5  -9   8        9.55        9.13      2.78 o
  -5  -8   8        3.68        1.47      1.44 o
  -4  -8   8        1.80        2.04      1.74 o
  -3  -8   8       14.12       15.32      2.90 o
  -2  -8   8       37.46       36.61      2.70 o
  -1  -8   8       18.18       13.48      1.85 o
   0  -8   8        4.08        2.21      1.84 o
   1  -8   8        0.11       -0.23      0.96 o
   2  -8   8        1.60        5.18      1.96 o
   3  -8   8       21.86       20.70      3.13 o
   4  -8   8       18.91       19.89      2.25 o
   5  -8   8        1.21        0.86      1.11 o
   6  -8   8        4.25        5.78      1.66 o
   7  -8   8        0.00       -0.67      1.88 o
  -6  -7   8        0.10        0.79      1.34 o
  -5  -7   8       17.91       21.01      2.39 o
  -4  -7   8        0.41        1.48      1.18 o
  -3  -7   8        8.94        7.74      1.28 o
  -2  -7   8        3.16        3.71      1.23 o
  -1  -7   8        0.01       -0.15      0.91 o
   0  -7   8       12.65       15.36      1.83 o
   1  -7   8        6.41        3.46      0.99 o
   2  -7   8        8.49        6.65      1.13 o
   3  -7   8       14.35       13.82      1.74 o
   4  -7   8        0.09        0.11      0.97 o
   5  -7   8       13.93       14.16      2.50 o
   6  -7   8        0.04       -0.23      2.57 o
   7  -7   8       25.26       27.33      3.72 o
  -6  -6   8        0.00        0.36      1.23 o
  -5  -6   8        3.82        6.58      1.59 o
  -4  -6   8        0.18        0.11      0.80 o
  -3  -6   8        4.77        1.72      1.00 o
  -2  -6   8        0.81        0.69      0.92 o
  -1  -6   8        0.83        1.28      0.76 o
   0  -6   8       31.65       32.56      1.80 o
   1  -6   8       50.93       50.70      2.32 o
   2  -6   8        1.29        0.58      0.74 o
   3  -6   8        0.81        1.10      0.77 o
   4  -6   8        4.71        5.65      1.08 o
   5  -6   8       10.93        9.20      1.27 o
   6  -6   8        1.15       -0.26      0.94 o
   7  -6   8        3.18        0.16      1.61 o
   8  -6   8       16.60       20.97      3.48 o
  -7  -5   8        4.24        6.07      1.79 o
  -6  -5   8        2.03        1.89      1.38 o
  -5  -5   8        4.37        2.18      2.38 o
  -4  -5   8        0.90        0.31      0.94 o
  -3  -5   8       18.92       23.76      1.61 o
  -2  -5   8        2.13        2.77      0.78 o
  -1  -5   8        0.19        0.50      0.65 o
   0  -5   8       15.28       11.90      1.17 o
   1  -5   8       24.41       22.98      1.49 o
   2  -5   8        5.69        6.15      0.98 o
   3  -5   8       42.93       38.15      3.24 o
   4  -5   8       15.07       16.83      1.71 o
   5  -5   8       48.67       46.33      2.19 o
   6  -5   8        0.82       -0.34      0.77 o
   7  -5   8       14.50       14.76      1.92 o
   8  -5   8       21.94       32.95      3.84 o
   9  -5   8        0.10       -1.49      1.49 o
  -7  -4   8        2.49        2.55      1.51 o
  -6  -4   8        0.71       -0.42      1.04 o
  -5  -4   8        0.89       -0.11      1.52 o
  -4  -4   8        0.05       -0.29      0.65 o
  -3  -4   8       25.19       25.87      1.64 o
  -2  -4   8       20.39       21.06      1.43 o
  -1  -4   8        6.99        8.00      1.01 o
   0  -4   8      146.38      130.97      3.56 o
   1  -4   8       12.27       10.84      1.06 o
   2  -4   8       67.61       71.94      2.48 o
   3  -4   8       74.94       76.34      3.36 o
   4  -4   8       16.08       14.56      1.42 o
   5  -4   8       22.02       22.04      1.50 o
   6  -4   8        8.96        7.02      1.35 o
   7  -4   8        7.77        7.99      2.00 o
   8  -4   8       58.11       84.77      5.74 o
   9  -4   8        1.31        1.20      1.49 o
  -7  -3   8        0.76       -0.48      1.18 o
  -6  -3   8        4.96        5.21      1.52 o
  -5  -3   8        9.48        8.72      2.29 o
  -4  -3   8        0.00        0.11      0.61 o
  -3  -3   8        1.34        1.71      0.73 o
  -2  -3   8       24.72       23.94      1.43 o
  -1  -3   8       30.50       29.57      1.59 o
   0  -3   8      289.95      282.27      6.29 o
   1  -3   8       16.84       17.32      1.30 o
   2  -3   8       46.57       39.47      1.66 o
   3  -3   8        0.02        0.49      0.49 o
   4  -3   8      237.04      230.47      3.82 o
   5  -3   8       75.94       72.91      2.51 o
   6  -3   8       16.08       16.57      1.59 o
   7  -3   8       38.31       41.63      2.43 o
   8  -3   8       14.71       17.15      2.74 o
   9  -3   8        6.77        5.26      2.15 o
  10  -3   8        0.38       -0.51      1.49 o
  -8  -2   8        1.11        2.42      2.44 o
  -7  -2   8        0.27       -0.83      1.26 o
  -6  -2   8       16.89       12.30      2.72 o
  -5  -2   8        0.17       -0.91      0.91 o
  -4  -2   8        0.77        0.49      0.84 o
  -3  -2   8       24.79       24.96      1.90 o
  -2  -2   8        1.28        2.23      0.80 o
  -1  -2   8       61.84       60.41      2.04 o
   0  -2   8        9.92       11.58      0.68 o
   1  -2   8       53.06       49.47      1.29 o
   2  -2   8       26.74       22.41      1.44 o
   3  -2   8       68.70       67.00      2.11 o
   4  -2   8        4.59        4.48      0.51 o
   5  -2   8      147.55      143.17      3.17 o
   6  -2   8        3.79        1.98      0.69 o
   7  -2   8        1.99        0.59      0.84 o
   8  -2   8        1.83        1.64      1.37 o
   9  -2   8       18.99       18.36      2.74 o
  10  -2   8        3.03        2.72      1.71 o
  -8  -1   8        2.43        4.58      1.79 o
  -7  -1   8        0.15       -0.53      1.56 o
  -6  -1   8        1.12        3.05      1.94 o
  -5  -1   8        2.00        1.93      1.08 o
  -4  -1   8       11.42        9.13      1.43 o
  -3  -1   8      120.68      123.50      8.22 o
  -2  -1   8      100.41      105.03      2.89 o
  -1  -1   8        7.93        4.35      0.58 o
   0  -1   8       14.31       17.00      0.75 o
   1  -1   8        4.62        6.72      0.51 o
   2  -1   8        0.09        0.44      0.29 o
   3  -1   8      229.46      232.77      3.58 o
   4  -1   8       30.83       26.32      0.85 o
   5  -1   8      109.86      110.45      2.16 o
   6  -1   8        0.41       -0.18      0.51 o
   7  -1   8       79.38       73.42      2.40 o
   8  -1   8        3.06        3.50      1.36 o
   9  -1   8        3.18        3.02      1.54 o
  10  -1   8        6.07        8.58      2.27 o
  -8   0   8        3.75        4.22      1.75 o
  -7   0   8        0.08        1.81      1.30 o
  -6   0   8        0.13       -0.08      0.78 o
  -5   0   8        0.21        1.54      0.97 o
  -4   0   8        0.00        1.15      0.87 o
  -3   0   8        4.09        3.16      0.61 o
  -2   0   8       48.45       52.09      1.90 o
  -1   0   8      106.98      116.04      2.22 o
   0   0   8       13.40       13.51      0.65 o
   1   0   8       18.36       14.19      0.85 o
   2   0   8       18.60       19.97      0.61 o
   3   0   8       46.03       47.34      1.09 o
   4   0   8      255.66      253.56      3.84 o
   5   0   8       47.65       45.87      1.19 o
   6   0   8       39.05       40.67      1.30 o
   7   0   8      114.65      105.85      2.93 o
   8   0   8        0.44       -0.06      0.68 o
   9   0   8        3.85        4.21      1.63 o
  10   0   8        9.39        6.85      2.03 o
  11   0   8        7.57        9.18      2.43 o
  -8   1   8        1.27       -0.73      2.19 o
  -7   1   8        0.17        0.96      0.94 o
  -6   1   8        7.20        8.91      1.26 o
  -5   1   8        0.19       -0.53      0.62 o
  -4   1   8       31.21       31.20      2.14 o
  -3   1   8        9.53        8.69      0.83 o
  -2   1   8        5.24        6.70      0.59 o
  -1   1   8       17.38       14.61      0.72 o
   0   1   8      132.52      141.82      2.11 o
   1   1   8       11.25       10.30      0.43 o
   2   1   8        4.45        3.80      0.33 o
   3   1   8       56.31       55.39      1.06 o
   4   1   8      230.88      221.56      3.39 o
   5   1   8        3.78        2.17      0.44 o
   6   1   8        2.56        2.95      0.44 o
   7   1   8       18.17       16.44      1.05 o
   8   1   8        8.88        7.82      1.11 o
   9   1   8       18.49       19.87      1.63 o
  10   1   8        1.18        0.25      1.34 o
  11   1   8        1.83       -0.72      1.46 o
  -8   2   8        0.75        1.12      2.19 o
  -7   2   8        0.01        0.45      0.99 o
  -6   2   8        4.09        4.06      1.08 o
  -5   2   8       11.00       10.92      1.29 o
  -4   2   8       67.06       68.49      2.67 o
  -3   2   8      153.00      146.95      3.18 o
  -2   2   8       51.76       46.33      1.76 o
  -1   2   8        1.27        0.57      0.48 o
   0   2   8       11.04       10.24      0.59 o
   1   2   8       22.37       25.12      0.70 o
   2   2   8       41.82       42.82      0.93 o
   3   2   8      218.36      210.56      2.69 o
   4   2   8      519.98      526.01      6.50 o
   5   2   8       33.16       31.78      0.93 o
   6   2   8       13.09       12.14      0.70 o
   7   2   8       26.18       28.96      0.97 o
   8   2   8        5.91        8.25      1.06 o
   9   2   8       36.34       37.47      2.76 o
  10   2   8        0.13        1.25      0.90 o
  11   2   8        1.31       -1.09      1.31 o
  -8   3   8        0.26       -0.08      1.95 o
  -7   3   8        2.01        2.74      1.98 o
  -6   3   8        0.18        0.20      2.35 o
  -5   3   8       17.32       19.83      1.99 o
  -4   3   8      105.14      105.17      3.24 o
  -3   3   8       37.11       34.10      1.21 o
  -2   3   8      152.25      153.22      3.15 o
  -1   3   8      102.22      117.17      3.56 o
   0   3   8        3.87        3.54      0.41 o
   1   3   8      100.72       98.68      1.80 o
   2   3   8       32.12       36.10      1.26 o
   3   3   8        0.33        0.37      0.29 o
   4   3   8        7.79        8.69      0.44 o
   5   3   8       18.91       19.93      0.72 o
   6   3   8        0.51        0.59      0.26 o
   7   3   8      143.85      139.26      2.91 o
   8   3   8        6.66        8.21      0.85 o
   9   3   8       40.84       41.60      2.01 o
  10   3   8        0.39        0.35      0.77 o
  11   3   8       10.18        8.55      1.71 o
  -7   4   8        3.92        5.27      2.13 o
  -6   4   8        2.14        0.46      1.47 o
  -5   4   8        3.73        2.28      1.37 o
  -4   4   8       17.46       16.68      2.33 o
  -3   4   8        0.00       -0.13      0.48 o
  -2   4   8       14.34       16.56      0.95 o
  -1   4   8      108.56      109.76      2.11 o
   0   4   8       17.50       17.20      0.71 o
   1   4   8       78.37       79.63      1.41 o
   2   4   8       31.95       31.70      0.77 o
   3   4   8      326.67      325.84      4.07 o
   4   4   8       16.29       16.63      0.51 o
   5   4   8        5.67        5.49      0.32 o
   6   4   8       85.60       81.33      1.36 o
   7   4   8       23.75       19.71      0.68 o
   8   4   8        5.06        4.05      0.51 o
   9   4   8        1.77        1.56      0.61 o
  10   4   8        2.02        1.83      0.76 o
  11   4   8        6.15        5.71      1.20 o
  -7   5   8        7.82        6.61      1.55 o
  -6   5   8        1.39        1.66      1.09 o
  -5   5   8        0.09        1.07      0.92 o
  -4   5   8        0.86        1.94      0.93 o
  -3   5   8        2.22        1.29      0.53 o
  -2   5   8       21.29       22.97      1.14 o
  -1   5   8       20.92       20.65      1.43 o
   0   5   8       15.02       19.67      0.76 o
   1   5   8      104.89      101.86      1.79 o
   2   5   8       12.66       12.57      0.47 o
   3   5   8       59.06       57.95      1.29 o
   4   5   8        0.06        0.22      0.28 o
   5   5   8        2.09        3.02      0.31 o
   6   5   8       30.46       27.11      0.91 o
   7   5   8        3.53        2.82      0.55 o
   8   5   8       39.28       40.16      1.49 o
   9   5   8        7.19        5.37      1.22 o
  10   5   8        0.08       -0.69      0.96 o
  -7   6   8        4.13        3.16      2.18 o
  -6   6   8        0.22        0.68      1.04 o
  -5   6   8        9.55       10.94      2.93 o
  -4   6   8       11.51       14.31      2.56 o
  -3   6   8        1.52        0.95      0.53 o
  -2   6   8        4.41        5.05      0.62 o
  -1   6   8        3.16        4.28      0.49 o
   0   6   8      114.10      106.13      2.19 o
   1   6   8        3.46        3.00      0.28 o
   2   6   8       32.79       33.84      0.70 o
   3   6   8      122.44      113.60      2.08 o
   4   6   8      164.54      150.76      2.58 o
   5   6   8       53.39       50.12      1.14 o
   6   6   8       10.24        8.59      0.51 o
   7   6   8       10.00       10.43      0.67 o
   8   6   8        7.74        9.26      0.77 o
   9   6   8        1.16        1.37      0.90 o
  -6   7   8        1.82        2.14      1.79 o
  -5   7   8        3.60        2.05      1.07 o
  -4   7   8        1.15        3.11      1.05 o
  -3   7   8       14.53       15.72      1.03 o
  -2   7   8       12.36       14.10      1.22 o
  -1   7   8       15.04       16.13      0.77 o
   0   7   8       18.52       21.50      0.99 o
   1   7   8       26.36       22.24      0.63 o
   2   7   8       14.52       13.30      0.63 o
   3   7   8       48.11       47.17      1.12 o
   4   7   8       20.45       21.36      0.98 o
   5   7   8       20.40       17.07      1.48 o
   6   7   8       74.26       70.22      1.48 o
   7   7   8        0.96        1.52      0.38 o
   8   7   8        8.30        7.37      0.57 o
   9   7   8       20.92       22.82      1.63 o
  -6   8   8        0.21        1.27      1.79 o
  -5   8   8        1.20        0.93      1.07 o
  -4   8   8        1.23        0.11      0.83 o
  -3   8   8        1.15        1.18      0.69 o
  -2   8   8        2.70        2.36      0.59 o
  -1   8   8       16.44       16.23      0.90 o
   0   8   8       15.85       14.33      0.72 o
   1   8   8        8.52        6.15      0.40 o
   2   8   8       31.15       30.34      0.97 o
   3   8   8       75.48       73.82      1.55 o
   4   8   8       36.83       35.33      1.96 o
   5   8   8        0.32       -0.62      1.02 o
   6   8   8        9.97        9.97      1.39 o
   7   8   8        7.83        8.32      0.73 o
   8   8   8        3.32        2.32      0.54 o
   9   8   8       16.72       22.47      3.90 o
  10   8   8        0.74        0.82      1.98 o
  -5   9   8        5.29        9.27      2.29 o
  -4   9   8        1.43        0.58      1.02 o
  -3   9   8        3.46        2.41      0.85 o
  -2   9   8        5.14        4.44      0.70 o
  -1   9   8       12.79        8.93      0.77 o
   0   9   8        6.34        2.66      0.73 o
   1   9   8        0.01        0.01      0.38 o
   2   9   8       23.18       27.55      1.29 o
   3   9   8       37.67       33.76      1.00 o
   4   9   8       39.50       37.73      1.67 o
   5   9   8        7.97        8.71      1.35 o
   6   9   8        0.91        3.26      1.37 o
   7   9   8       28.86       30.45      1.38 o
   8   9   8        5.89        5.34      0.47 o
   9   9   8        0.59        0.81      0.72 o
  -4  10   8        2.21        2.21      1.15 o
  -3  10   8       11.56       12.88      1.61 o
  -2  10   8        1.69        2.78      0.68 o
  -1  10   8        5.42        4.40      0.67 o
   0  10   8       14.45       12.43      0.78 o
   1  10   8        2.56        2.88      0.52 o
   2  10   8        0.29        0.33      0.50 o
   3  10   8        0.85        0.33      0.34 o
   4  10   8        0.02       -0.11      0.29 o
   5  10   8        6.67        6.62      1.31 o
   6  10   8        2.60        2.73      1.53 o
   7  10   8        0.70       -0.82      1.37 o
   8  10   8        8.65        9.52      1.75 o
   9  10   8        0.17       -1.65      1.65 o
  -4  11   8        0.42        1.54      1.68 o
  -3  11   8        0.26        0.93      0.88 o
  -2  11   8        0.41        0.49      0.73 o
  -1  11   8       11.83       11.30      1.21 o
   0  11   8        0.11        0.05      0.44 o
   1  11   8        1.60        1.17      0.63 o
   2  11   8        0.43        0.99      0.46 o
   3  11   8        4.99        5.96      0.69 o
   4  11   8        0.09        0.03      0.34 o
   7  11   8        4.22        2.93      1.93 o
   8  11   8        9.15        9.35      2.51 o
  -2  12   8        0.05        1.05      0.81 o
  -1  12   8        3.12        2.18      0.57 o
   0  12   8        1.53        1.10      0.71 o
   1  12   8        2.45        4.65      0.86 o
   2  12   8        0.01        0.66      0.63 o
   3  12   8        0.98        0.14      0.48 o
   4  12   8        6.21        6.45      0.58 o
   5  12   8        0.04        0.38      0.54 o
   7  12   8        2.07        1.16      1.80 o
  -1  13   8        0.18        1.10      0.72 o
   0  13   8        8.76       13.91      1.65 o
   1  13   8        3.35        5.27      1.23 o
   2  13   8        3.44        4.62      1.11 o
   3  13   8       23.45       22.16      1.88 o
   4  13   8        0.88        1.32      0.69 o
   0 -10   9        0.00       -1.66      1.66 o
   1 -10   9        0.22       -0.77      1.98 o
   2 -10   9        1.91       -1.04      2.01 o
  -3  -9   9        0.34       -1.57      1.57 o
  -2  -9   9        0.48       -1.88      1.88 o
  -1  -9   9        1.56        2.59      1.41 o
   0  -9   9        0.08        0.44      1.27 o
   1  -9   9        2.49       -0.43      1.68 o
   2  -9   9        9.73       10.39      2.74 o
   3  -9   9        3.12        2.86      2.23 o
   4  -9   9        0.55        0.80      2.00 o
  -4  -8   9        0.29        0.65      1.93 o
  -3  -8   9        0.12       -0.61      1.12 o
  -2  -8   9        9.58        9.55      1.89 o
  -1  -8   9       17.36       22.23      2.30 o
   0  -8   9       13.43       11.36      1.80 o
   1  -8   9        9.36        8.91      1.68 o
   2  -8   9       16.12       12.95      2.77 o
   3  -8   9        1.31        1.04      1.79 o
   4  -8   9        0.00        2.89      1.91 o
   5  -8   9        1.63        1.86      1.71 o
   6  -8   9        6.51        6.71      2.54 o
  -5  -7   9        0.70        0.09      1.43 o
  -4  -7   9        0.08        0.47      1.26 o
  -3  -7   9        1.19        0.80      1.87 o
  -2  -7   9        5.89        7.87      2.31 o
  -1  -7   9        4.53        3.08      1.79 o
   0  -7   9        7.57        9.46      2.38 o
   1  -7   9        0.02        0.15      0.94 o
   2  -7   9        0.45        0.52      1.00 o
   3  -7   9        7.94        6.98      1.47 o
   4  -7   9       14.00       12.20      1.84 o
   5  -7   9        6.73        7.14      2.65 o
   6  -7   9        4.87        2.52      1.91 o
   7  -7   9        0.00        0.46      1.80 o
  -5  -6   9        0.13        1.37      1.35 o
  -4  -6   9        0.67       -1.49      2.51 o
  -3  -6   9        0.37       -0.29      1.00 o
  -2  -6   9       11.14       11.58      1.73 o
  -1  -6   9       12.45       12.90      1.37 o
   0  -6   9        0.97       -0.16      0.75 o
   1  -6   9        3.35        2.36      0.90 o
   2  -6   9       11.90       12.96      1.39 o
   3  -6   9       17.62       17.80      1.57 o
   4  -6   9       26.39       26.08      2.25 o
   5  -6   9        8.75        6.41      1.41 o
   6  -6   9        0.39       -1.11      1.11 o
   7  -6   9        6.24       11.04      2.63 o
   8  -6   9        1.12       -1.60      1.60 o
  -6  -5   9        0.08       -0.60      2.59 o
  -5  -5   9        7.51        7.79      1.83 o
  -4  -5   9        0.10        0.31      0.98 o
  -3  -5   9        1.04        0.47      0.98 o
  -2  -5   9        2.54        3.12      0.90 o
  -1  -5   9        8.62        5.86      1.03 o
   0  -5   9       13.59       10.94      1.80 o
   1  -5   9       28.43       30.92      1.87 o
   2  -5   9        2.09        3.00      0.92 o
   3  -5   9        2.20        2.61      0.85 o
   4  -5   9        2.26        1.88      0.87 o
   5  -5   9       98.47      109.91      3.63 o
   6  -5   9        6.43        6.71      1.53 o
   7  -5   9       18.89       16.25      2.89 o
   8  -5   9        2.50        3.30      2.05 o
  -6  -4   9        0.68        0.20      1.27 o
  -5  -4   9        6.57        6.25      2.24 o
  -4  -4   9        0.01        0.03      0.96 o
  -3  -4   9        0.82        1.34      0.84 o
  -2  -4   9       36.89       37.13      1.95 o
  -1  -4   9        0.34       -0.55      0.55 o
   0  -4   9        0.13        0.15      0.64 o
   1  -4   9        7.26       10.37      1.14 o
   2  -4   9       39.02       33.96      2.25 o
   3  -4   9        7.52        5.74      0.99 o
   4  -4   9        1.87        0.39      0.71 o
   5  -4   9       13.68       16.36      1.45 o
   6  -4   9       19.45       21.10      2.00 o
   7  -4   9        3.57        4.00      1.37 o
   8  -4   9        6.25        4.79      2.11 o
   9  -4   9        8.16       11.83      2.88 o
  -7  -3   9        0.20       -1.31      2.56 o
  -6  -3   9        2.29        1.69      1.36 o
  -5  -3   9        5.23        8.90      2.40 o
  -4  -3   9        0.20       -0.62      0.66 o
  -3  -3   9       14.30       13.59      1.30 o
  -2  -3   9      103.00      110.51      3.34 o
  -1  -3   9       59.01       54.67      2.19 o
   0  -3   9       29.77       29.68      2.12 o
   1  -3   9       10.33        9.24      1.03 o
   2  -3   9       56.00       59.59      2.27 o
   3  -3   9      104.36       94.65      2.96 o
   4  -3   9        1.35        1.72      0.74 o
   5  -3   9        0.49        0.69      0.69 o
   6  -3   9        0.30        0.54      2.04 o
   7  -3   9        0.15       -0.84      1.15 o
   8  -3   9       45.14       54.57      4.31 o
   9  -3   9        1.47        1.30      1.81 o
  -7  -2   9        0.39        0.18      1.37 o
  -6  -2   9        0.53        3.59      2.13 o
  -5  -2   9       17.21       20.20      2.25 o
  -4  -2   9        0.12       -0.79      0.79 o
  -3  -2   9        0.02       -0.08      0.78 o
  -2  -2   9        0.04        0.24      0.75 o
  -1  -2   9        5.53        3.27      1.44 o
   0  -2   9      113.61      101.98      3.68 o
   1  -2   9        1.94        0.59      0.57 o
   2  -2   9       40.47       34.94      1.55 o
   3  -2   9      335.59      323.03      7.49 o
   4  -2   9        6.68        6.85      0.75 o
   5  -2   9       31.41       30.53      1.54 o
   6  -2   9        3.84        2.23      1.10 o
   7  -2   9       30.33       29.44      2.09 o
   8  -2   9       56.22       70.72      4.82 o
   9  -2   9        4.40        6.82      2.00 o
  10  -2   9        0.05        0.13      1.54 o
  -7  -1   9        0.80       -0.56      1.47 o
  -6  -1   9        0.45        1.71      1.99 o
  -5  -1   9       27.78       28.03      2.39 o
  -4  -1   9        2.85        1.83      1.93 o
  -3  -1   9       56.81       60.01      2.95 o
  -2  -1   9        6.46        8.42      3.30 o
  -1  -1   9       10.99       10.37      1.76 o
   0  -1   9      296.45      269.41      7.72 o
   1  -1   9        4.28        6.68      0.83 o
   2  -1   9        4.98        2.64      0.59 o
   3  -1   9      101.07       94.57      2.63 o
   4  -1   9       34.67       28.31      1.14 o
   5  -1   9       37.97       41.24      1.48 o
   6  -1   9        8.29        8.60      0.93 o
   7  -1   9        6.91        9.90      1.05 o
   8  -1   9        8.99       10.07      2.05 o
   9  -1   9       17.88       23.56      2.85 o
  10  -1   9        0.01       -1.29      1.29 o
  -7   0   9        0.52        3.11      2.00 o
  -6   0   9        0.63        0.08      1.09 o
  -5   0   9        2.01        1.16      1.18 o
  -4   0   9       19.63       16.25      1.76 o
  -3   0   9        0.31        0.60      0.91 o
  -2   0   9        9.64       10.99      1.37 o
  -1   0   9        8.44        7.04      0.85 o
   0   0   9       14.87       11.84      1.03 o
   1   0   9       24.35       23.21      0.85 o
   2   0   9       22.31       23.78      0.88 o
   3   0   9       25.48       24.45      0.96 o
   4   0   9        4.30        5.48      0.52 o
   5   0   9       83.28       88.30      2.35 o
   6   0   9        5.77        5.67      1.06 o
   7   0   9       22.17       19.48      1.26 o
   8   0   9        0.56        0.24      0.78 o
   9   0   9        7.65        7.32      1.93 o
  10   0   9        0.61       -1.11      1.11 o
  -7   1   9        0.09        1.02      1.84 o
  -6   1   9        0.79        1.23      1.24 o
  -5   1   9       20.43       21.13      2.70 o
  -4   1   9        6.23        3.57      1.17 o
  -3   1   9       31.69       29.53      2.09 o
  -2   1   9      218.66      213.38      7.33 o
  -1   1   9       17.71       18.10      1.14 o
   0   1   9       19.42       21.95      0.78 o
   1   1   9        3.82        3.46      0.40 o
   2   1   9       27.79       28.00      0.89 o
   3   1   9      218.33      222.86      3.48 o
   4   1   9      297.66      301.08      4.94 o
   5   1   9        4.33        4.58      0.55 o
   6   1   9       19.35       18.80      1.05 o
   7   1   9       52.72       56.42      1.99 o
   8   1   9        2.09        2.53      1.12 o
   9   1   9        5.39        5.60      1.38 o
  10   1   9        4.20        6.50      1.87 o
  -7   2   9        0.43        0.49      1.14 o
  -6   2   9        0.09       -0.52      0.81 o
  -5   2   9        5.40        6.43      1.19 o
  -4   2   9       14.78       18.37      1.82 o
  -3   2   9        8.76        7.38      1.30 o
  -2   2   9        8.34        9.03      0.95 o
  -1   2   9       82.31       86.77      2.51 o
   0   2   9       77.03       68.22      1.75 o
   1   2   9        0.86        1.05      0.30 o
   2   2   9        0.16       -0.23      0.23 o
   3   2   9      103.50       95.33      1.99 o
   4   2   9     1038.86      996.55     14.36 o
   5   2   9       16.40       15.79      0.80 o
   6   2   9       17.19       17.43      0.84 o
   7   2   9      141.40      139.33      2.88 o
   8   2   9        6.63        5.50      0.93 o
   9   2   9        8.67       10.39      2.39 o
  10   2   9        2.67        3.36      1.45 o
  11   2   9        1.31       -0.50      1.37 o
  -7   3   9        0.82        1.96      1.29 o
  -6   3   9        0.54        0.77      1.00 o
  -5   3   9       21.37       25.52      2.10 o
  -4   3   9       13.94       12.08      1.30 o
  -3   3   9       91.88      100.16      2.94 o
  -2   3   9        1.89        2.33      0.70 o
  -1   3   9       35.17       31.42      1.44 o
   0   3   9       34.91       35.26      1.19 o
   1   3   9        8.85       10.52      0.69 o
   2   3   9        5.62        5.97      0.44 o
   3   3   9      198.72      196.72      3.44 o
   4   3   9        5.10        6.42      0.62 o
   5   3   9       45.26       44.78      1.11 o
   6   3   9        6.95        7.19      0.54 o
   7   3   9        0.03        0.53      0.38 o
   8   3   9        5.19        3.22      0.68 o
   9   3   9       41.07       46.32      4.15 o
  10   3   9       20.70       20.91      1.59 o
  11   3   9        0.05        0.52      1.20 o
  -7   4   9        0.45        1.74      1.48 o
  -6   4   9        1.09        1.96      1.17 o
  -5   4   9        5.23        5.63      1.29 o
  -4   4   9       10.92       13.83      1.57 o
  -3   4   9        5.54        6.26      1.18 o
  -2   4   9       62.94       65.21      2.91 o
  -1   4   9        7.18        9.23      0.85 o
   0   4   9        3.39        3.88      0.58 o
   1   4   9       67.20       61.59      1.52 o
   2   4   9      187.31      193.09      3.00 o
   3   4   9        0.76        0.17      0.29 o
   4   4   9      237.21      230.94      3.09 o
   5   4   9       18.01       16.15      0.72 o
   6   4   9        0.00        0.27      0.25 o
   7   4   9        3.08        2.69      0.37 o
   8   4   9        0.35        0.62      0.44 o
   9   4   9        9.47       14.07      1.03 o
  10   4   9       18.54       17.91      1.52 o
  -6   5   9        3.93        4.09      1.39 o
  -5   5   9        2.72        3.57      1.19 o
  -4   5   9        1.50        2.10      0.79 o
  -3   5   9        4.35        4.97      0.74 o
  -2   5   9       56.25       51.81      2.40 o
  -1   5   9       54.54       63.39      2.76 o
   0   5   9        0.52        0.81      0.38 o
   1   5   9        9.80        6.75      0.56 o
   2   5   9      166.36      170.44      2.67 o
   3   5   9       19.04       18.28      0.57 o
   4   5   9       71.98       74.18      1.62 o
   5   5   9        1.04        1.07      0.51 o
   6   5   9        0.02        0.24      0.37 o
   7   5   9       45.57       46.50      1.19 o
   8   5   9       20.16       20.21      1.27 o
   9   5   9        0.73        0.80      0.90 o
  -6   6   9        1.65        2.47      1.27 o
  -5   6   9        0.22       -0.09      0.94 o
  -4   6   9        2.28        2.90      1.08 o
  -3   6   9        9.09       12.00      1.03 o
  -2   6   9       31.11       30.63      1.61 o
  -1   6   9       42.64       47.11      1.73 o
   0   6   9       12.05       11.58      0.73 o
   1   6   9        6.65        7.53      0.56 o
   2   6   9       38.73       36.50      0.83 o
   3   6   9      143.96      144.49      2.59 o
   4   6   9       37.68       38.30      1.05 o
   5   6   9       18.57       18.28      0.73 o
   6   6   9        8.46        6.15      0.50 o
   7   6   9       15.21       16.26      1.56 o
   8   6   9        8.47        7.72      0.75 o
   9   6   9        5.75        5.59      1.18 o
  -6   7   9        0.04       -0.96      1.13 o
  -5   7   9        0.25        3.59      1.26 o
  -4   7   9        0.09        0.12      0.92 o
  -3   7   9        0.90        0.36      0.70 o
  -2   7   9        0.18        1.05      0.49 o
  -1   7   9       22.76       19.93      0.99 o
   0   7   9        0.00       -0.08      0.40 o
   1   7   9        1.70        2.41      0.43 o
   2   7   9        0.68        0.92      0.57 o
   3   7   9        0.33        0.84      0.35 o
   4   7   9       20.52       20.92      0.89 o
   5   7   9        0.33        0.20      0.27 o
   6   7   9       13.45       12.44      0.52 o
   7   7   9        8.64        9.63      1.81 o
   8   7   9       42.59       44.80      1.88 o
   9   7   9        6.15        7.93      1.31 o
  -5   8   9        1.32        2.22      1.16 o
  -4   8   9        5.46        7.74      2.15 o
  -3   8   9       17.83       17.24      1.33 o
  -2   8   9        2.12        1.25      0.53 o
  -1   8   9        3.22        3.87      0.70 o
   0   8   9       76.15       71.20      1.77 o
   1   8   9       43.10       42.05      1.21 o
   2   8   9       29.19       28.17      1.46 o
   3   8   9        5.81        6.80      0.65 o
   4   8   9        0.05       -0.03      0.30 o
   5   8   9        2.35        3.00      0.39 o
   6   8   9       16.82       16.83      1.00 o
   7   8   9        0.02        0.18      0.35 o
   8   8   9       13.98       15.11      0.78 o
   9   8   9       51.80       56.43      2.86 o
  -5   9   9        0.03        1.17      1.64 o
  -4   9   9        0.02        0.37      1.04 o
  -3   9   9        0.81        1.81      0.85 o
  -2   9   9        1.65        3.61      0.64 o
  -1   9   9        2.17        1.28      0.49 o
   0   9   9       26.66       28.25      1.44 o
   1   9   9        0.28        0.46      0.30 o
   2   9   9       13.28       10.80      1.19 o
   3   9   9       22.90       26.10      1.06 o
   4   9   9        5.75        7.19      1.09 o
   5   9   9        8.06        7.04      1.22 o
   6   9   9        0.01        0.08      0.94 o
   7   9   9        0.34        0.52      0.62 o
   8   9   9        0.00        0.13      0.90 o
  -4  10   9        1.23        1.73      1.20 o
  -3  10   9        1.32        1.70      0.86 o
  -2  10   9        0.99        0.09      0.58 o
  -1  10   9        0.35        0.16      0.46 o
   0  10   9        0.00       -0.03      0.43 o
   1  10   9        1.91        0.01      0.53 o
   2  10   9       13.67       12.00      1.01 o
   3  10   9        0.01       -0.29      0.46 o
   4  10   9        1.76        0.97      0.42 o
   5  10   9       10.72        9.83      2.45 o
   6  10   9       18.88       21.16      2.52 o
   8  10   9        5.45        5.57      0.90 o
  -3  11   9        0.85       -0.52      1.07 o
  -2  11   9        0.80        0.15      0.65 o
  -1  11   9        1.28        1.22      0.63 o
   0  11   9        7.70       11.02      0.76 o
   1  11   9        4.45        6.89      1.35 o
   2  11   9        0.02        0.40      0.46 o
   3  11   9        9.94        9.98      0.68 o
   4  11   9        8.84        6.65      0.52 o
   5  11   9        9.03       12.95      2.79 o
  -2  12   9        0.01        0.20      0.67 o
  -1  12   9        0.06        0.54      0.63 o
   0  12   9        0.98        0.86      0.78 o
   1  12   9        2.30        4.23      0.85 o
   2  12   9        0.07       -0.57      0.57 o
   3  12   9        1.85        3.23      0.73 o
   4  12   9       10.96       11.70      1.57 o
   5  12   9        9.30        6.83      0.89 o
   0  13   9        2.66        1.75      1.18 o
   1  13   9        1.31        0.08      2.17 o
   2  13   9        5.37        5.19      1.30 o
   3  13   9        3.02        3.01      0.98 o
   4  13   9        1.24        1.89      1.07 o
   0  -9  10        0.03        1.89      1.49 o
   1  -9  10        0.76       -1.11      1.91 o
   2  -9  10        1.59        4.48      2.46 o
   3  -9  10        7.08       10.60      3.13 o
  -2  -8  10        0.37       -0.46      2.18 o
  -1  -8  10        5.40        3.85      1.67 o
   0  -8  10        4.58        5.10      1.62 o
   1  -8  10        2.62        0.31      1.71 o
   2  -8  10        0.13       -0.70      1.81 o
   3  -8  10       18.27       16.12      3.34 o
   4  -8  10        7.20       10.18      2.76 o
  -4  -7  10        1.18        0.33      1.45 o
  -3  -7  10        8.98        9.86      1.98 o
  -2  -7  10        2.33        2.39      1.79 o
  -1  -7  10        0.12        0.22      1.71 o
   0  -7  10        4.66        5.16      2.16 o
   1  -7  10        8.02        8.00      2.37 o
   2  -7  10       13.50       10.66      1.79 o
   3  -7  10        3.89        5.59      2.12 o
   4  -7  10        0.20        1.01      1.24 o
   5  -7  10        3.59        5.07      2.08 o
   6  -7  10        2.05       -0.21      1.69 o
  -4  -6  10        0.11       -1.15      1.27 o
  -3  -6  10        7.00        9.40      2.59 o
  -2  -6  10        0.04        1.02      1.70 o
  -1  -6  10        7.17       10.23      2.47 o
   0  -6  10        5.44        4.21      1.24 o
   1  -6  10        0.01        0.69      1.00 o
   2  -6  10        2.15        3.87      1.27 o
   3  -6  10        4.74        4.50      1.26 o
   4  -6  10        0.70       -0.02      1.11 o
   5  -6  10        0.33        2.96      1.81 o
   6  -6  10        1.23        2.14      1.66 o
   7  -6  10        7.90        9.49      2.66 o
  -5  -5  10        0.50        0.02      1.33 o
  -4  -5  10        7.52       11.97      2.94 o
  -3  -5  10        4.57        5.62      2.18 o
  -2  -5  10        5.72        6.55      3.25 o
  -1  -5  10       10.83       11.07      1.35 o
   0  -5  10        5.74        4.62      1.00 o
   1  -5  10        1.57        1.85      0.85 o
   2  -5  10        3.33        3.72      0.98 o
   3  -5  10       11.63       16.07      1.51 o
   4  -5  10        5.61        4.76      1.26 o
   5  -5  10        2.63        2.66      1.67 o
   6  -5  10        8.00        8.52      2.25 o
   7  -5  10        3.74        3.44      1.76 o
   8  -5  10        1.76        2.05      1.85 o
  -6  -4  10        0.35        0.90      2.16 o
  -5  -4  10        0.10        0.07      1.70 o
  -4  -4  10        8.83        6.82      2.36 o
  -3  -4  10        0.03       -0.37      0.75 o
  -2  -4  10        0.38        0.01      0.74 o
  -1  -4  10        9.18       10.67      1.29 o
   0  -4  10        0.38       -0.63      0.63 o
   1  -4  10        1.32        1.40      0.76 o
   2  -4  10        1.04        0.87      0.75 o
   3  -4  10        6.07        5.89      1.06 o
   4  -4  10       46.26       47.14      2.23 o
   5  -4  10        1.70        2.48      1.51 o
   6  -4  10       12.29       11.49      1.74 o
   7  -4  10       14.31       24.70      3.19 o
   8  -4  10       19.66       24.22      3.31 o
  -6  -3  10        0.00        2.62      2.22 o
  -5  -3  10        0.15       -1.65      1.65 o
  -4  -3  10        1.13        1.27      0.84 o
  -3  -3  10        0.14       -0.13      0.75 o
  -2  -3  10       48.40       54.86      3.36 o
  -1  -3  10       24.55       28.92      1.72 o
   0  -3  10       45.77       39.90      1.94 o
   1  -3  10       53.40       51.61      2.17 o
   2  -3  10        2.55        3.10      0.81 o
   3  -3  10       23.39       21.62      1.73 o
   4  -3  10        1.33        0.38      0.75 o
   5  -3  10       19.99       22.03      2.96 o
   6  -3  10        4.71        4.91      1.25 o
   7  -3  10       10.91       14.22      4.99 o
   8  -3  10        1.91        4.44      1.88 o
   9  -3  10        1.63        6.23      2.32 o
  -6  -2  10        1.22        0.42      2.10 o
  -5  -2  10        0.04        0.68      1.64 o
  -4  -2  10        2.14        1.52      1.16 o
  -3  -2  10       27.82       27.71      2.22 o
  -2  -2  10        0.00       -0.33      0.82 o
  -1  -2  10        0.67        0.74      1.20 o
   0  -2  10       21.50       16.87      1.80 o
   1  -2  10        0.22        1.14      0.77 o
   2  -2  10        1.91        2.64      2.02 o
   3  -2  10       61.46       62.23      2.33 o
   4  -2  10       55.78       49.32      1.87 o
   5  -2  10       44.86       56.43      2.89 o
   6  -2  10        0.33       -0.22      0.80 o
   7  -2  10        2.80        3.05      1.91 o
   8  -2  10        1.28       -0.13      1.27 o
   9  -2  10        7.05        8.34      2.22 o
  -6  -1  10        0.05       -0.72      1.81 o
  -5  -1  10        7.02        7.56      3.72 o
  -4  -1  10       19.92       21.68      2.17 o
  -3  -1  10        0.02       -0.46      0.84 o
  -2  -1  10       46.26       47.67      2.60 o
  -1  -1  10       49.97       52.02      2.62 o
   0  -1  10        9.47       11.59      2.15 o
   1  -1  10        0.02       -0.16      0.52 o
   2  -1  10        0.01        0.10      0.49 o
   3  -1  10       66.26       69.47      2.26 o
   4  -1  10       68.76       73.52      2.21 o
   5  -1  10        0.03       -0.47      0.54 o
   6  -1  10        1.91        1.25      0.63 o
   7  -1  10       15.71       17.90      1.74 o
   8  -1  10       19.90       22.47      2.76 o
   9  -1  10        7.09        6.73      1.96 o
  10  -1  10        0.01        0.74      1.63 o
  -6   0  10        1.28       -0.29      1.17 o
  -5   0  10        1.36       -0.16      1.17 o
  -4   0  10        8.99        4.21      1.34 o
  -3   0  10        8.67        5.32      1.29 o
  -2   0  10        0.45       -0.46      0.75 o
  -1   0  10        6.58        3.82      1.01 o
   0   0  10       51.54       48.91      1.87 o
   1   0  10        0.64        0.31      0.59 o
   2   0  10        5.34        4.07      0.90 o
   3   0  10       12.20       10.10      0.83 o
   4   0  10       35.51       38.30      1.55 o
   5   0  10       29.10       29.75      1.39 o
   6   0  10       28.75       33.58      1.60 o
   7   0  10        5.21        3.90      0.79 o
   8   0  10       26.39       26.29      2.79 o
   9   0  10        0.97        1.37      1.40 o
  10   0  10        8.50        8.75      2.22 o
  -6   1  10        2.52        3.37      1.46 o
  -5   1  10        0.65        0.71      1.14 o
  -4   1  10        2.86        0.16      1.49 o
  -3   1  10       17.25       18.09      1.82 o
  -2   1  10       55.88       65.10      3.04 o
  -1   1  10        5.06        3.51      0.86 o
   0   1  10       87.18       80.38      2.44 o
   1   1  10        2.29        0.60      0.49 o
   2   1  10       27.55       30.49      1.03 o
   3   1  10       17.98       17.47      0.87 o
   4   1  10        0.76        1.59      0.54 o
   5   1  10       42.31       37.48      1.50 o
   6   1  10       41.91       37.24      1.53 o
   7   1  10        8.74        8.68      0.95 o
   8   1  10        0.27        0.85      0.73 o
   9   1  10       12.88       18.44      2.39 o
  10   1  10        9.19        5.84      1.87 o
  -6   2  10        0.10        0.08      1.61 o
  -5   2  10        0.00        2.28      1.72 o
  -4   2  10        1.78        3.12      1.57 o
  -3   2  10        0.00        0.08      1.11 o
  -2   2  10        2.98        1.65      1.23 o
  -1   2  10        2.16        1.55      0.97 o
   0   2  10        2.55        0.95      0.81 o
   1   2  10       15.42       16.39      1.18 o
   2   2  10       87.91       87.59      1.74 o
   3   2  10       26.99       30.07      0.99 o
   4   2  10       82.48       85.50      1.96 o
   5   2  10        4.36        3.36      0.55 o
   6   2  10        0.82       -0.24      0.48 o
   7   2  10       32.11       31.80      1.91 o
   8   2  10        6.11        4.80      0.94 o
   9   2  10        3.26        3.17      0.97 o
  10   2  10        0.67        0.06      1.30 o
  -6   3  10        1.94        1.30      1.22 o
  -5   3  10       39.51       49.53      4.31 o
  -4   3  10        0.65        0.67      1.31 o
  -3   3  10        1.25        0.76      1.23 o
  -2   3  10        7.79        6.11      1.54 o
  -1   3  10       19.43       19.34      1.44 o
   0   3  10       10.22       12.72      1.11 o
   1   3  10        6.60        7.30      0.64 o
   2   3  10        0.29        0.48      0.37 o
   3   3  10      422.47      415.96      5.78 o
   4   3  10       14.83       12.11      0.97 o
   5   3  10      104.16      105.83      2.22 o
   6   3  10        3.48        2.19      0.48 o
   7   3  10       88.68       96.23      3.40 o
   8   3  10       14.14       15.47      1.23 o
   9   3  10        0.69        1.11      0.78 o
  10   3  10       22.62       21.83      1.62 o
  -6   4  10        0.05        0.52      1.05 o
  -5   4  10       20.24       19.13      2.51 o
  -4   4  10        0.14        1.82      0.99 o
  -3   4  10       14.48       14.20      2.14 o
  -2   4  10        9.88        9.61      1.20 o
  -1   4  10       46.97       47.87      1.83 o
   0   4  10       23.36       26.89      1.28 o
   1   4  10        5.11        5.13      0.57 o
   2   4  10       27.45       27.68      1.02 o
   3   4  10       13.84       14.35      0.83 o
   4   4  10      212.31      216.21      4.22 o
   5   4  10        7.79        7.70      0.51 o
   6   4  10        5.25        4.65      0.46 o
   7   4  10       39.61       43.79      1.19 o
   8   4  10       10.47       12.19      0.84 o
   9   4  10        1.15        0.71      0.53 o
  -6   5  10        2.76        3.15      1.12 o
  -5   5  10        7.95        7.61      1.25 o
  -4   5  10        2.22        1.80      0.83 o
  -3   5  10        2.10        1.62      0.85 o
  -2   5  10       12.71       11.58      1.07 o
  -1   5  10       47.53       46.30      1.79 o
   0   5  10       50.44       41.49      1.59 o
   1   5  10       31.91       26.56      1.03 o
   2   5  10       64.31       67.46      1.63 o
   3   5  10       36.54       34.47      0.93 o
   4   5  10       11.35       13.40      0.49 o
   5   5  10        0.99        1.65      0.45 o
   6   5  10        5.00        7.25      0.61 o
   7   5  10        2.17        1.86      0.53 o
   8   5  10        7.92        5.52      0.96 o
   9   5  10       11.84       11.49      1.64 o
  -6   6  10        5.07        6.54      1.51 o
  -5   6  10        0.27        1.32      0.89 o
  -4   6  10        0.11       -0.11      0.70 o
  -3   6  10       11.24       12.21      1.01 o
  -2   6  10        3.68        4.43      0.70 o
  -1   6  10        0.00        0.66      0.57 o
   0   6  10        0.77        1.56      0.74 o
   1   6  10        5.27        5.65      0.57 o
   2   6  10       67.37       66.87      1.59 o
   3   6  10        0.04       -0.01      0.41 o
   4   6  10        0.31       -0.05      0.35 o
   5   6  10        6.79        7.33      0.61 o
   6   6  10        0.05       -0.06      0.34 o
   7   6  10       25.15       28.97      1.15 o
   8   6  10        0.58        0.17      0.50 o
   9   6  10        0.01        1.38      0.90 o
  -5   7  10        0.02        0.32      0.93 o
  -4   7  10        0.00        0.39      0.78 o
  -3   7  10        2.68        2.09      0.71 o
  -2   7  10        0.51        0.16      0.56 o
  -1   7  10       43.51       46.73      1.97 o
   0   7  10        5.79        4.31      0.70 o
   1   7  10       22.02       19.41      0.89 o
   2   7  10       19.59       16.96      0.65 o
   3   7  10        3.10        4.80      0.79 o
   4   7  10       19.99       21.25      0.96 o
   5   7  10       20.68       19.59      0.90 o
   6   7  10        0.22       -0.21      0.34 o
   7   7  10        0.90        0.84      0.41 o
   8   7  10        0.05        0.03      0.50 o
  -5   8  10        1.85        1.82      1.01 o
  -4   8  10        2.28        3.61      1.00 o
  -3   8  10       18.86       21.95      1.30 o
  -2   8  10        4.29        4.40      0.68 o
  -1   8  10       39.58       43.77      1.55 o
   0   8  10        0.72        0.09      0.56 o
   1   8  10       47.68       46.79      1.36 o
   2   8  10       10.93        7.93      0.76 o
   3   8  10        0.41        0.61      0.43 o
   4   8  10        0.42        0.47      0.72 o
   5   8  10       21.68       17.89      0.84 o
   6   8  10        0.11        0.22      0.33 o
   7   8  10       39.75       45.46      1.35 o
   8   8  10        1.51        2.10      0.59 o
  -4   9  10        0.13        0.26      0.83 o
  -3   9  10        1.85        1.40      0.85 o
  -2   9  10        0.94        2.06      0.68 o
  -1   9  10       16.76       14.83      0.99 o
   0   9  10        0.25        1.49      0.52 o
   1   9  10       27.16       33.57      2.54 o
   2   9  10        9.05       11.32      1.74 o
   3   9  10       25.85       24.85      2.29 o
   4   9  10        8.56        7.74      0.95 o
   5   9  10        8.85        6.28      0.71 o
   6   9  10       12.38       14.37      0.87 o
   7   9  10        0.64        1.39      0.41 o
   8   9  10        0.19        0.69      0.81 o
  -3  10  10        2.49        2.98      0.98 o
  -2  10  10        1.86        2.49      0.73 o
  -1  10  10        2.08        1.08      0.60 o
   0  10  10        0.14        0.48      0.48 o
   1  10  10        0.86       -0.01      0.60 o
   2  10  10       13.06       12.62      1.13 o
   3  10  10       13.53       11.84      0.85 o
   4  10  10        4.30        5.66      1.67 o
   5  10  10        3.82        4.56      0.47 o
   6  10  10       16.78       20.64      3.12 o
   8  10  10        0.68        1.27      0.76 o
  -2  11  10        1.19        0.86      0.85 o
  -1  11  10        0.03        0.14      0.59 o
   0  11  10        0.24        0.46      0.48 o
   1  11  10        1.29        0.44      0.64 o
   2  11  10        2.89        1.87      0.86 o
   3  11  10       10.33       13.58      0.79 o
   4  11  10        0.21       -0.17      0.46 o
   5  11  10        0.07        0.19      0.52 o
  -1  12  10        3.69        4.62      0.88 o
   0  12  10        4.73        3.52      2.04 o
   1  12  10        1.95        1.22      1.04 o
   2  12  10        0.03       -0.62      0.76 o
   3  12  10        0.68        0.67      0.79 o
   4  12  10        0.17        0.34      0.57 o
   5  12  10        0.74        0.95      1.65 o
   2  13  10        0.03       -0.85      1.95 o
   3  13  10        2.60        4.01      2.22 o
   4  13  10        0.61        0.59      1.85 o
   0  -8  11        1.97        1.13      1.92 o
   1  -8  11        0.04       -1.64      1.64 o
   2  -8  11        2.80        0.05      2.01 o
   3  -8  11        0.17        0.30      2.04 o
  -2  -7  11        0.20        1.40      1.92 o
  -1  -7  11       21.32       29.98      4.11 o
   0  -7  11        0.13        3.07      2.18 o
   1  -7  11        1.46       -1.69      1.69 o
   2  -7  11        3.17        5.32      1.63 o
   3  -7  11        4.20        4.50      1.59 o
   4  -7  11        0.63        1.97      1.85 o
   5  -7  11        1.87       -0.08      1.69 o
  -3  -6  11        3.86        6.49      2.46 o
  -2  -6  11        0.03        0.14      1.95 o
  -1  -6  11       19.06       24.15      3.66 o
   0  -6  11        1.91        5.10      1.54 o
   1  -6  11        0.14        0.06      1.07 o
   2  -6  11        2.39        2.48      1.31 o
   3  -6  11       20.58       24.35      2.40 o
   4  -6  11        2.73        1.88      1.69 o
   5  -6  11        6.06        6.55      2.18 o
   6  -6  11        0.00        1.47      1.80 o
  -4  -5  11        0.09        1.48      2.20 o
  -3  -5  11        0.43       -1.61      1.61 o
  -2  -5  11        2.72        6.30      2.35 o
  -1  -5  11        0.02        0.37      1.06 o
   0  -5  11        6.36        5.84      1.94 o
   1  -5  11       20.13       23.07      2.21 o
   2  -5  11        4.08        3.22      1.24 o
   3  -5  11        6.65        7.13      1.49 o
   4  -5  11        9.04       11.40      2.43 o
   5  -5  11        2.05        3.81      1.84 o
   6  -5  11        0.33        0.14      1.35 o
   7  -5  11        0.07        0.22      1.69 o
  -5  -4  11        0.73       -0.90      1.97 o
  -4  -4  11        2.37        1.57      1.91 o
  -3  -4  11        1.21        0.46      1.70 o
  -2  -4  11        3.34        1.55      1.14 o
  -1  -4  11        2.63        2.04      1.17 o
   0  -4  11        0.00        0.51      0.91 o
   1  -4  11        0.12        0.91      0.89 o
   2  -4  11        0.08        0.37      1.64 o
   3  -4  11        2.83        3.74      2.25 o
   4  -4  11       19.10       24.05      3.00 o
   5  -4  11       20.17       19.01      2.82 o
   6  -4  11        2.26        4.72      1.89 o
   7  -4  11        1.21        1.16      1.65 o
   8  -4  11        4.23        7.89      2.51 o
  -5  -3  11        0.05       -0.36      2.04 o
  -4  -3  11       13.29       15.34      3.13 o
  -3  -3  11        0.15       -0.92      0.92 o
  -2  -3  11        9.80       11.54      1.73 o
  -1  -3  11        3.38        3.28      0.96 o
   0  -3  11        2.96        2.46      0.84 o
   1  -3  11       36.67       30.91      1.83 o
   2  -3  11        0.53        0.83      0.72 o
   3  -3  11        2.76        4.10      1.14 o
   4  -3  11        8.98        9.50      1.52 o
   5  -3  11       17.36       13.50      3.54 o
   6  -3  11        2.04       -0.74      1.24 o
   7  -3  11        1.29        2.69      1.74 o
   8  -3  11        5.35        6.21      2.26 o
  -5  -2  11        0.30       -0.44      1.81 o
  -4  -2  11        7.72        7.29      1.68 o
  -3  -2  11        5.31        4.48      1.40 o
  -2  -2  11       35.89       34.85      2.49 o
  -1  -2  11        3.24        3.08      1.13 o
   0  -2  11        0.23        0.85      1.63 o
   1  -2  11       44.32       45.45      2.55 o
   2  -2  11       23.86       19.73      3.53 o
   3  -2  11        0.19       -0.27      0.73 o
   4  -2  11        8.24        7.94      0.96 o
   5  -2  11       15.14       16.95      1.78 o
   6  -2  11       21.71       19.69      4.16 o
   7  -2  11        6.49        7.18      1.50 o
   8  -2  11       14.38       17.93      2.74 o
   9  -2  11        6.03        7.84      2.35 o
  -6  -1  11        0.95        3.77      2.60 o
  -5  -1  11        0.65        0.73      1.26 o
  -4  -1  11        0.15        0.23      1.08 o
  -3  -1  11        2.65        2.03      1.16 o
  -2  -1  11       13.48       11.86      1.69 o
  -1  -1  11       25.50       30.38      2.21 o
   0  -1  11        1.99        0.93      0.84 o
   1  -1  11       26.98       29.86      2.01 o
   2  -1  11       46.03       39.66      3.11 o
   3  -1  11        2.96        3.16      0.86 o
   4  -1  11        0.00        0.72      0.54 o
   5  -1  11        0.65        0.91      0.90 o
   6  -1  11       11.39       12.18      2.42 o
   7  -1  11        9.83       10.10      2.00 o
   8  -1  11        0.21       -0.29      1.27 o
   9  -1  11        6.26        6.54      2.06 o
  -5   0  11        4.33        1.40      1.66 o
  -4   0  11        2.45        1.85      1.23 o
  -3   0  11        1.06        0.59      0.94 o
  -2   0  11        0.17        0.20      0.87 o
  -1   0  11        2.09        0.22      1.09 o
   0   0  11        2.58        1.52      0.86 o
   1   0  11       15.25       13.42      1.28 o
   2   0  11       18.54       13.57      1.27 o
   3   0  11        0.50       -0.30      0.47 o
   4   0  11       10.31       11.87      1.01 o
   5   0  11       20.20       22.51      1.28 o
   6   0  11        5.81        7.58      0.98 o
   7   0  11        0.02        0.27      0.95 o
   8   0  11        1.13        0.86      1.30 o
   9   0  11       15.84       18.34      2.63 o
  10   0  11        6.15        9.41      2.27 o
  -6   1  11        0.76       -1.59      1.59 o
  -5   1  11        0.03        0.17      1.64 o
  -4   1  11       18.22       22.15      3.00 o
  -3   1  11        0.66       -0.11      1.28 o
  -2   1  11        0.02        0.01      1.03 o
  -1   1  11        1.04        1.16      1.06 o
   0   1  11        0.02        1.44      0.72 o
   1   1  11       63.07       59.96      2.45 o
   2   1  11        3.91        2.72      0.70 o
   3   1  11        4.68        4.09      0.96 o
   4   1  11      180.86      171.75      3.94 o
   5   1  11        0.04       -0.09      0.53 o
   6   1  11       30.27       35.67      1.92 o
   7   1  11       10.11        8.49      0.99 o
   8   1  11        7.87        9.53      1.30 o
   9   1  11       15.90       18.78      2.47 o
  10   1  11       22.97       24.67      2.86 o
  -6   2  11        0.04        0.21      1.82 o
  -5   2  11        1.39       -1.19      1.19 o
  -4   2  11        0.94       -1.01      1.43 o
  -3   2  11        0.87        0.12      1.24 o
  -2   2  11        7.54        5.39      1.66 o
  -1   2  11        0.07       -0.86      0.87 o
   0   2  11        3.97        4.03      0.86 o
   1   2  11       22.90       21.39      1.45 o
   2   2  11       12.30       11.60      0.93 o
   3   2  11       56.45       58.67      1.93 o
   4   2  11       97.08       97.50      3.03 o
   5   2  11       18.97       18.59      1.11 o
   6   2  11       27.60       27.17      1.47 o
   7   2  11        0.30        0.53      0.68 o
   8   2  11        0.55        1.60      1.12 o
   9   2  11        7.32       10.09      1.34 o
  10   2  11        7.69        3.79      1.63 o
  -6   3  11        0.02        0.48      1.88 o
  -5   3  11        3.84        6.06      2.22 o
  -4   3  11        2.33        2.32      1.72 o
  -3   3  11        3.18        1.71      1.36 o
  -2   3  11        4.54        4.08      1.44 o
  -1   3  11        0.43        0.02      0.63 o
   0   3  11       11.02        7.01      0.88 o
   1   3  11       29.32       24.89      1.30 o
   2   3  11        5.95        5.08      0.72 o
   3   3  11       43.34       45.70      1.65 o
   4   3  11       61.24       64.79      2.13 o
   5   3  11        5.96        4.93      0.69 o
   6   3  11       32.98       32.24      1.41 o
   7   3  11       10.78       10.60      0.93 o
   8   3  11       14.19       16.66      1.28 o
   9   3  11        0.97        0.15      0.75 o
  10   3  11        2.54        1.32      1.20 o
  -5   4  11        0.54        2.01      1.84 o
  -4   4  11       10.45       12.27      2.49 o
  -3   4  11        1.82        1.24      1.28 o
  -2   4  11       14.12       14.40      2.11 o
  -1   4  11        4.02        3.40      0.74 o
   0   4  11        1.97        0.92      0.62 o
   1   4  11       31.19       34.60      1.51 o
   2   4  11        0.13       -0.10      0.47 o
   3   4  11        1.71        1.15      0.46 o
   4   4  11      188.59      191.45      4.79 o
   5   4  11       45.67       44.74      1.33 o
   6   4  11       28.19       27.28      2.05 o
   7   4  11        2.54        3.45      0.72 o
   8   4  11       59.87       65.95      3.49 o
   9   4  11       13.88       16.10      1.98 o
  -5   5  11        0.09        0.63      1.61 o
  -4   5  11       11.57       14.09      2.20 o
  -3   5  11        3.11        3.22      1.21 o
  -2   5  11        0.55        0.81      1.27 o
  -1   5  11        0.09        0.13      0.59 o
   0   5  11       38.29       35.89      1.93 o
   1   5  11       68.76       70.73      2.28 o
   2   5  11       12.86       15.74      1.09 o
   3   5  11        2.21        0.66      0.40 o
   4   5  11       41.85       37.68      1.14 o
   5   5  11       65.86       66.65      1.96 o
   6   5  11       11.79       11.55      0.87 o
   7   5  11        1.76        1.70      0.80 o
   8   5  11        2.50        1.74      0.96 o
   9   5  11        9.79        7.94      1.55 o
  -5   6  11        0.22        0.32      1.20 o
  -4   6  11        0.07        1.72      2.40 o
  -3   6  11        6.41       10.03      1.50 o
  -2   6  11        0.15        1.11      0.70 o
  -1   6  11        0.06       -0.51      0.61 o
   0   6  11        0.50       -0.08      0.54 o
   1   6  11        8.48        8.45      1.58 o
   2   6  11       14.02       15.43      0.81 o
   3   6  11        0.11       -0.33      0.33 o
   4   6  11        5.38        4.65      0.74 o
   5   6  11       19.47       21.61      1.08 o
   6   6  11        1.56        1.13      0.47 o
   7   6  11        1.57        1.73      0.50 o
   8   6  11        0.00       -0.06      0.71 o
  -4   7  11        0.08        1.06      1.12 o
  -3   7  11        0.07        1.12      1.30 o
  -2   7  11        7.04        7.82      1.04 o
  -1   7  11        5.57        3.94      0.84 o
   0   7  11        8.71        9.67      0.93 o
   1   7  11       12.14        8.16      0.85 o
   2   7  11        5.53        6.59      0.58 o
   3   7  11        4.60        5.81      0.82 o
   4   7  11       16.20       15.63      0.92 o
   5   7  11        0.08       -0.47      0.47 o
   6   7  11        0.06       -0.02      0.44 o
   7   7  11        3.35        5.52      0.63 o
   8   7  11       32.60       36.13      1.61 o
  -4   8  11        0.90        1.58      0.99 o
  -3   8  11        0.85       -0.05      1.00 o
  -2   8  11        1.99        1.98      0.83 o
  -1   8  11        0.25       -0.56      0.56 o
   0   8  11       24.42       26.77      1.40 o
   1   8  11        1.20        0.45      0.54 o
   2   8  11        3.89        3.68      0.70 o
   3   8  11       17.58       16.74      1.01 o
   4   8  11        3.61        3.26      0.65 o
   5   8  11       27.03       29.42      1.61 o
   6   8  11       10.48       11.10      0.77 o
   7   8  11       16.24       19.82      1.02 o
   8   8  11       37.25       39.57      2.32 o
  -3   9  11        0.00        0.25      1.14 o
  -2   9  11        0.13        0.48      0.82 o
  -1   9  11        0.25        0.60      0.62 o
   0   9  11       18.57       18.46      1.32 o
   1   9  11        4.24        5.16      0.98 o
   2   9  11        0.93        1.34      0.78 o
   3   9  11       10.83       12.14      1.18 o
   4   9  11       10.83       14.35      1.05 o
   5   9  11        6.69        6.70      0.91 o
   6   9  11        3.59        3.67      0.53 o
   7   9  11        0.44        0.94      0.65 o
  -2  10  11        0.67        1.54      0.85 o
  -1  10  11        9.39        9.28      1.43 o
   0  10  11       27.54       24.55      1.17 o
   1  10  11        2.65        3.11      0.96 o
   2  10  11        0.05        0.14      0.83 o
   3  10  11        3.42        3.59      0.68 o
   4  10  11        0.70        0.40      0.62 o
   5  10  11       14.63       14.36      0.84 o
   6  10  11        5.08        5.78      1.20 o
  -1  11  11        0.22        0.42      0.75 o
   0  11  11        0.82        2.70      0.62 o
   1  11  11        9.90        9.12      1.40 o
   2  11  11        1.68        0.77      0.84 o
   3  11  11        5.68        2.94      0.89 o
   4  11  11        0.45        0.52      0.82 o
   5  11  11        4.55        3.10      0.83 o
   6  11  11        0.16        0.50      1.89 o
   0  12  11        1.67        4.00      2.35 o
   1  12  11        1.98        3.12      1.17 o
   2  12  11        0.59        1.66      0.92 o
   3  12  11        1.16        0.26      0.95 o
   4  12  11        5.28        4.25      1.10 o
   5  12  11        3.11        2.80      2.23 o
   0  -7  12       11.85       13.25      3.36 o
   1  -7  12        0.22       -1.82      1.82 o
   2  -7  12        6.08        4.13      2.35 o
   3  -7  12        4.41        5.19      2.30 o
  -2  -6  12        1.22        3.47      2.22 o
  -1  -6  12        3.92        6.71      2.71 o
   0  -6  12       17.63       18.53      3.57 o
   1  -6  12        0.16       -0.66      1.22 o
   2  -6  12        1.28       -0.15      1.20 o
   3  -6  12        0.19        3.47      1.93 o
   4  -6  12        4.64        7.77      2.42 o
   5  -6  12        1.59        3.70      2.21 o
  -3  -5  12        0.17       -0.30      2.01 o
  -2  -5  12        0.05       -0.97      1.81 o
  -1  -5  12        2.72        2.03      1.37 o
   0  -5  12        4.91        8.01      1.75 o
   1  -5  12        9.61        8.12      1.76 o
   2  -5  12        0.01       -0.04      1.34 o
   3  -5  12        0.76        1.54      1.51 o
   4  -5  12        2.32        3.37      1.84 o
   5  -5  12        0.37        0.70      1.67 o
   6  -5  12        0.07        0.27      1.57 o
  -3  -4  12        0.80        0.93      1.88 o
  -2  -4  12        2.23        1.95      2.04 o
  -1  -4  12       16.58       18.90      2.20 o
   0  -4  12        0.02        1.46      1.13 o
   1  -4  12        0.54       -0.06      0.95 o
   2  -4  12        0.30        0.82      1.18 o
   3  -4  12       13.97       16.48      2.74 o
   4  -4  12        1.26        1.10      1.43 o
   5  -4  12        6.69        9.12      2.39 o
   6  -4  12       11.93       12.61      2.65 o
   7  -4  12        1.95       -0.01      1.68 o
  -4  -3  12        0.25       -1.85      1.85 o
  -3  -3  12        3.44        6.04      1.64 o
  -2  -3  12       19.30       17.82      3.74 o
  -1  -3  12        5.45        4.35      1.40 o
   0  -3  12        4.43        7.54      1.50 o
   1  -3  12        0.96        1.91      1.51 o
   2  -3  12        0.69        0.48      1.21 o
   3  -3  12       12.72       11.37      2.27 o
   4  -3  12        8.43       10.93      2.24 o
   5  -3  12        0.01       -0.19      1.37 o
   6  -3  12       15.81       19.07      2.92 o
   7  -3  12       13.71       14.28      2.69 o
   8  -3  12        0.04       -0.12      1.63 o
  -4  -2  12        0.41        1.30      1.43 o
  -3  -2  12        1.52        0.28      1.65 o
  -2  -2  12        3.82        5.30      1.44 o
  -1  -2  12        3.54        1.84      1.17 o
   0  -2  12        3.53        2.19      1.38 o
   1  -2  12        0.18       -0.45      1.02 o
   2  -2  12       19.89       21.53      1.97 o
   3  -2  12        0.13       -0.91      0.91 o
   4  -2  12        1.90        3.28      1.47 o
   5  -2  12        0.18        0.56      1.29 o
   6  -2  12        1.93        2.11      1.50 o
   7  -2  12        0.00       -0.08      1.36 o
   8  -2  12        1.32       -0.58      1.42 o
  -5  -1  12        0.24        1.49      1.84 o
  -4  -1  12        1.61        1.66      1.66 o
  -3  -1  12        1.10        0.13      1.46 o
  -2  -1  12        1.82        0.82      1.35 o
  -1  -1  12        3.94        4.11      1.56 o
   0  -1  12        1.29        2.12      1.33 o
   1  -1  12        4.13        2.96      1.36 o
   2  -1  12       27.16       22.17      2.48 o
   3  -1  12       29.72       31.86      1.97 o
   4  -1  12       57.01       60.09      2.88 o
   5  -1  12       28.99       27.74      2.14 o
   6  -1  12        7.78        9.28      3.93 o
   7  -1  12        0.36        1.74      1.34 o
   8  -1  12        0.43        0.42      1.36 o
   9  -1  12        2.30        3.21      1.89 o
  -5   0  12        3.62        3.67      2.28 o
  -4   0  12        3.15        3.88      1.90 o
  -3   0  12        1.45        1.27      1.39 o
  -2   0  12       12.74       15.85      2.49 o
  -1   0  12        2.86        2.27      1.38 o
   0   0  12        3.17        2.63      1.30 o
   1   0  12        1.03        0.61      0.99 o
   2   0  12        2.59        2.94      1.27 o
   3   0  12        2.83        3.57      1.57 o
   4   0  12        7.21        7.64      0.92 o
   5   0  12       12.01       13.73      2.08 o
   6   0  12       15.29       16.93      1.72 o
   7   0  12        0.02        0.40      0.99 o
   8   0  12        4.46        7.40      2.03 o
   9   0  12        0.18        1.71      1.57 o
  -5   1  12        0.14       -0.07      1.68 o
  -4   1  12        0.25       -0.51      1.28 o
  -3   1  12        3.36        1.21      1.42 o
  -2   1  12        4.74        5.08      1.60 o
  -1   1  12       11.17        9.25      1.96 o
   0   1  12        0.08       -0.05      0.94 o
   1   1  12        0.24        0.30      0.88 o
   2   1  12        8.94        6.95      1.86 o
   3   1  12        4.51        4.01      1.00 o
   4   1  12        5.28        5.96      0.85 o
   5   1  12        0.02       -0.13      0.58 o
   6   1  12        7.66        8.64      1.17 o
   7   1  12        0.20        0.05      0.70 o
   8   1  12        0.03       -1.16      1.21 o
   9   1  12        8.08        6.23      1.88 o
  -5   2  12        1.33        1.00      1.97 o
  -4   2  12        0.15       -0.29      1.37 o
  -3   2  12        1.80        0.66      1.34 o
  -2   2  12        0.01       -0.46      1.05 o
  -1   2  12        8.94       10.17      1.93 o
   0   2  12        1.67       -0.15      0.95 o
   1   2  12       27.79       27.15      1.45 o
   2   2  12        1.55        2.61      0.68 o
   3   2  12        3.58        1.67      0.90 o
   4   2  12        5.95        5.48      0.79 o
   5   2  12        1.99        2.29      0.68 o
   6   2  12        9.23       10.67      1.09 o
   7   2  12        0.25       -0.06      0.68 o
   8   2  12        0.34        0.01      0.75 o
   9   2  12       37.90       50.79      3.56 o
  -5   3  12        0.59        1.79      1.84 o
  -4   3  12        1.59       -1.07      1.36 o
  -3   3  12        2.82        2.65      1.60 o
  -2   3  12        0.03        1.95      1.32 o
  -1   3  12        0.85        0.08      0.94 o
   0   3  12        0.02       -0.59      0.61 o
   1   3  12      139.07      140.67      4.46 o
   2   3  12        9.52       11.23      0.98 o
   3   3  12        1.15        0.92      0.58 o
   4   3  12       10.04        9.50      0.89 o
   5   3  12       15.71       16.03      1.08 o
   6   3  12       27.73       34.74      1.53 o
   7   3  12        0.33       -0.23      1.54 o
   8   3  12        5.24        5.18      1.44 o
   9   3  12       14.76       18.84      3.25 o
  -5   4  12        0.03        1.96      1.80 o
  -4   4  12        0.06       -0.86      1.41 o
  -3   4  12        3.50        5.30      1.80 o
  -2   4  12       14.91       19.02      2.04 o
  -1   4  12        4.61        7.69      1.29 o
   0   4  12       10.81        9.55      1.17 o
   1   4  12        4.68        4.54      0.90 o
   2   4  12        0.79       -0.36      0.50 o
   3   4  12        0.33        0.20      0.67 o
   4   4  12        0.06        0.34      0.51 o
   5   4  12       12.46       10.79      0.87 o
   6   4  12       46.13       51.28      1.76 o
   7   4  12        4.47        4.45      0.70 o
   8   4  12        0.05        0.16      1.36 o
  -4   5  12        0.46        0.97      1.12 o
  -3   5  12        0.31       -0.93      0.93 o
  -2   5  12        2.35        0.96      0.98 o
  -1   5  12        8.55        5.45      1.12 o
   0   5  12        1.39        0.47      0.83 o
   1   5  12        0.00        0.94      0.59 o
   2   5  12        2.08        1.51      0.58 o
   3   5  12        0.55       -0.43      0.43 o
   4   5  12       17.55       17.64      1.12 o
   5   5  12        0.03       -0.08      0.41 o
   6   5  12       10.48       11.61      1.20 o
   7   5  12       24.41       26.65      1.74 o
   8   5  12        3.46        3.98      1.22 o
  -4   6  12        2.97        4.96      1.51 o
  -3   6  12        1.27        1.37      1.10 o
  -2   6  12        0.72        0.17      0.87 o
  -1   6  12       14.47       11.67      1.47 o
   0   6  12        0.01       -0.27      0.60 o
   1   6  12       17.29       19.47      1.20 o
   2   6  12        0.70       -0.02      0.51 o
   3   6  12        0.11       -0.46      0.60 o
   4   6  12       87.05       89.63      3.66 o
   5   6  12       45.43       51.32      1.77 o
   6   6  12        0.49        1.06      0.88 o
   7   6  12        0.93        1.62      0.78 o
   8   6  12        2.60        4.81      1.99 o
  -4   7  12        1.56        2.51      1.84 o
  -3   7  12        0.03       -0.51      0.98 o
  -2   7  12        2.06        2.19      1.02 o
  -1   7  12        8.10        7.46      1.27 o
   0   7  12        0.44        0.34      0.75 o
   1   7  12       13.67       14.82      1.06 o
   2   7  12        3.31        4.59      0.68 o
   3   7  12       32.81       32.79      1.86 o
   4   7  12        8.03        7.04      0.93 o
   5   7  12       75.93       80.53      2.27 o
   6   7  12        1.35        0.29      0.72 o
   7   7  12       10.71       14.40      3.07 o
   8   7  12        0.66        1.24      1.71 o
  -3   8  12        1.62        3.16      1.31 o
  -2   8  12        3.33        4.73      1.00 o
  -1   8  12        0.02        0.37      0.70 o
   0   8  12        0.01        0.57      0.70 o
   1   8  12       15.33       15.26      1.06 o
   2   8  12        0.03       -0.39      0.76 o
   3   8  12       16.03       18.34      1.48 o
   4   8  12       10.80       11.62      0.91 o
   5   8  12       15.03       14.21      0.96 o
   6   8  12        0.47       -0.06      0.50 o
   7   8  12        0.09        0.49      0.80 o
  -2   9  12        0.79        0.27      1.80 o
  -1   9  12        4.07        2.40      1.11 o
   0   9  12       16.41       18.87      1.26 o
   1   9  12        3.06        5.18      0.81 o
   2   9  12        1.22        1.35      0.88 o
   3   9  12        0.62        0.53      1.56 o
   4   9  12        0.99        0.71      0.75 o
   5   9  12        1.83        0.99      0.58 o
   6   9  12        0.44       -0.76      0.76 o
   7   9  12        4.63        2.65      1.97 o
  -1  10  12        3.17        1.57      0.81 o
   0  10  12       39.28       43.20      1.59 o
   1  10  12        3.67        4.72      0.93 o
   2  10  12        0.23        0.57      1.51 o
   3  10  12       10.18        9.19      1.24 o
   4  10  12        0.00       -0.78      0.78 o
   5  10  12        7.99        8.90      1.61 o
   6  10  12        0.02       -0.42      1.86 o
   7  10  12        5.65        7.73      2.60 o
   0  11  12        0.10        0.77      1.07 o
   1  11  12        1.08        2.77      1.09 o
   2  11  12        0.15       -0.78      0.78 o
   3  11  12        0.03       -0.47      1.67 o
   4  11  12        0.16       -0.59      1.81 o
   5  11  12        8.90       11.11      3.03 o
   6  11  12        3.18        5.81      2.65 o
   2  -6  13        0.65        0.12      1.98 o
  -1  -5  13        0.00        4.11      2.40 o
   0  -5  13       10.91       11.63      2.73 o
   1  -5  13        0.32       -1.01      1.48 o
   2  -5  13        1.03        2.54      1.81 o
   3  -5  13        3.98        4.18      1.95 o
   4  -5  13        0.74        2.40      1.88 o
   5  -5  13        0.09        0.60      1.68 o
  -1  -4  13        8.81        8.82      2.53 o
   0  -4  13       32.38       39.03      3.97 o
   1  -4  13        1.85        6.55      2.11 o
   2  -4  13        0.19       -0.64      1.47 o
   3  -4  13        1.61       -0.08      1.57 o
   4  -4  13        3.86        6.04      2.04 o
   5  -4  13        0.29        0.21      1.56 o
   6  -4  13        1.56        2.89      2.05 o
  -3  -3  13        0.00       -0.80      1.66 o
  -2  -3  13        1.39        2.53      1.81 o
  -1  -3  13       15.27       14.68      2.73 o
   0  -3  13       13.25       18.03      2.86 o
   1  -3  13        9.46       14.37      2.58 o
   2  -3  13        1.62        1.70      1.43 o
   3  -3  13        0.16       -0.59      1.35 o
   4  -3  13       35.10       37.36      3.65 o
   5  -3  13       12.27       10.95      2.56 o
   6  -3  13        0.39        0.85      1.45 o
   7  -3  13        8.02        9.46      2.53 o
  -3  -2  13        1.86        0.31      1.58 o
  -2  -2  13        1.38        0.28      1.53 o
  -1  -2  13        2.58        3.78      1.78 o
   0  -2  13        1.27       -0.15      1.31 o
   1  -2  13        3.75        3.42      1.57 o
   2  -2  13        0.26        1.40      1.46 o
   3  -2  13        0.29        0.38      0.89 o
   4  -2  13        0.05        1.00      1.34 o
   5  -2  13        2.84        1.54      1.44 o
   6  -2  13        2.67        1.73      1.58 o
   7  -2  13        6.87        8.38      2.30 o
  -3  -1  13        0.01       -0.71      1.46 o
  -2  -1  13        0.26       -0.15      1.39 o
  -1  -1  13        2.71       -0.52      1.27 o
   0  -1  13       14.63       16.74      2.51 o
   1  -1  13        7.91        6.19      1.81 o
   2  -1  13        0.16       -0.34      1.22 o
   3  -1  13        0.00        0.33      0.84 o
   4  -1  13       48.76       49.92      3.87 o
   5  -1  13        1.73        1.32      1.40 o
   6  -1  13        2.02        2.25      1.50 o
   7  -1  13        6.62        7.02      1.95 o
   8  -1  13        0.63        1.42      1.59 o
  -4   0  13        0.02        1.58      1.81 o
  -3   0  13        0.57        0.56      1.64 o
  -2   0  13        0.26       -0.78      1.17 o
  -1   0  13        2.43        1.37      1.40 o
   0   0  13        8.03       10.14      2.04 o
   1   0  13       10.62        6.18      1.70 o
   2   0  13        1.79        2.66      1.31 o
   3   0  13        4.87        4.16      1.04 o
   4   0  13        1.06        3.67      1.00 o
   5   0  13        0.14        0.20      1.15 o
   6   0  13        1.42       -0.39      1.13 o
   7   0  13        0.76        1.67      1.43 o
   8   0  13        0.52        0.70      1.47 o
  -4   1  13        0.82       -1.23      1.57 o
  -3   1  13        1.98        2.06      1.61 o
  -2   1  13        1.01        1.88      1.48 o
  -1   1  13        0.08       -0.25      1.16 o
   0   1  13        2.09        2.08      1.37 o
   1   1  13        0.39        1.47      1.09 o
   2   1  13       15.53       20.04      1.68 o
   3   1  13        0.24       -0.65      0.65 o
   4   1  13       16.68       17.83      2.18 o
   5   1  13        3.73        2.93      1.35 o
   6   1  13        3.57        4.65      1.55 o
   7   1  13        0.25        0.68      1.28 o
   8   1  13        0.30        1.54      1.29 o
   9   1  13        0.05       -1.31      1.37 o
  -4   2  13        0.68       -1.08      1.47 o
  -3   2  13        2.90        2.51      1.74 o
  -2   2  13        0.07        0.42      1.34 o
  -1   2  13        6.69        8.37      1.93 o
   0   2  13        1.80        1.88      1.19 o
   1   2  13        4.23        3.78      0.99 o
   2   2  13        6.05        8.14      0.96 o
   3   2  13        0.43       -0.31      0.55 o
   4   2  13        0.83        0.42      0.62 o
   5   2  13        0.04        0.57      0.61 o
   6   2  13        7.68        7.70      1.14 o
   7   2  13        0.07       -0.55      0.72 o
   8   2  13        2.26        2.88      1.50 o
   9   2  13        1.42        3.25      1.47 o
  -4   3  13        0.79       -1.54      1.54 o
  -3   3  13        5.32        6.39      1.98 o
  -2   3  13        4.69        3.99      1.64 o
  -1   3  13        3.93        2.64      1.22 o
   0   3  13        0.78        0.56      1.02 o
   1   3  13        0.04        0.18      0.76 o
   2   3  13        9.67       10.53      1.03 o
   3   3  13        6.38        8.50      0.96 o
   4   3  13        1.91        1.65      0.77 o
   5   3  13        2.50        2.37      0.72 o
   6   3  13        0.69        0.69      0.62 o
   7   3  13        3.51        4.66      0.95 o
   8   3  13       11.59       13.44      1.30 o
   9   3  13        1.84        0.25      1.12 o
  -4   4  13        0.00       -0.49      1.25 o
  -3   4  13        1.45        1.87      1.26 o
  -2   4  13        3.22        3.72      1.24 o
  -1   4  13        1.13        1.07      0.93 o
   0   4  13        5.06        1.35      0.88 o
   1   4  13        0.45        1.29      0.65 o
   2   4  13       14.42       18.32      1.25 o
   3   4  13       20.12       19.08      1.21 o
   4   4  13       15.89       17.44      1.16 o
   5   4  13        8.53        6.69      1.07 o
   6   4  13        7.39        8.80      0.89 o
   7   4  13       42.42       48.07      4.47 o
   8   4  13        0.61        0.68      0.76 o
  -3   5  13        3.88        3.87      1.36 o
  -2   5  13        0.01        0.77      1.02 o
  -1   5  13        3.95        3.86      1.12 o
   0   5  13        0.26        0.11      0.78 o
   1   5  13        2.75        1.62      0.68 o
   2   5  13        0.42        0.05      0.56 o
   3   5  13        1.82        1.05      0.59 o
   4   5  13        0.65        1.79      0.61 o
   5   5  13        0.07        0.32      0.52 o
   6   5  13        2.55        3.57      1.90 o
   7   5  13       13.22       13.06      2.28 o
  -3   6  13        0.07        0.13      1.05 o
  -2   6  13        0.01        0.92      1.51 o
  -1   6  13        5.33        6.16      1.27 o
   0   6  13        1.38        2.56      0.97 o
   1   6  13        5.81        6.39      0.92 o
   2   6  13        1.92        2.51      0.77 o
   3   6  13        0.07       -0.49      0.49 o
   4   6  13        0.09        0.30      0.74 o
   5   6  13        0.34        0.57      1.29 o
   6   6  13       10.28        8.49      1.51 o
   7   6  13        1.85        1.43      0.81 o
  -2   7  13        0.57        0.25      1.09 o
  -1   7  13        3.09        3.37      1.18 o
   0   7  13        2.45        1.39      0.82 o
   1   7  13        0.02       -0.56      0.69 o
   2   7  13        6.95        9.13      1.08 o
   3   7  13        7.03        5.17      1.07 o
   4   7  13        0.16        0.20      0.72 o
   5   7  13        5.34        4.60      0.97 o
   6   7  13        7.48        8.40      1.15 o
   7   7  13        4.38        6.29      2.36 o
   8   7  13        0.04       -0.19      1.63 o
  -2   8  13        1.83        2.91      1.25 o
  -1   8  13        0.59        0.20      0.85 o
   0   8  13        2.44        4.16      0.90 o
   1   8  13        9.02       11.11      1.26 o
   2   8  13        6.09        5.62      0.67 o
   3   8  13        1.39        0.48      0.86 o
   4   8  13       13.23       16.70      2.81 o
   5   8  13        3.74        6.25      1.06 o
   6   8  13       15.28       20.32      3.20 o
   7   8  13        0.54        0.86      1.88 o
   8   8  13        0.17        1.21      1.99 o
  -1   9  13        0.05        0.00      0.79 o
   0   9  13        2.44        2.53      0.75 o
   1   9  13        6.66        9.27      0.92 o
   2   9  13        0.08        0.33      0.92 o
   3   9  13        5.98        6.38      1.66 o
   4   9  13        1.91       -1.47      1.47 o
   5   9  13        8.45        6.17      2.35 o
   6   9  13        5.08        3.44      2.22 o
   7   9  13        4.45        5.94      2.37 o
   0  10  13        1.01        0.14      0.69 o
   1  10  13        0.80       -0.79      1.03 o
   2  10  13        0.05        0.03      1.64 o
   3  10  13        6.70        7.97      2.56 o
   4  10  13        2.44        5.73      2.28 o
   5  10  13        7.97       11.10      2.93 o
   6  10  13        1.29        1.36      2.16 o
   2  11  13        0.30       -0.85      1.78 o
   3  11  13        3.49        1.40      1.97 o
   4  11  13        0.46       -0.58      1.84 o
   0  -4  14        2.35        5.33      2.19 o
   1  -4  14        2.62        8.53      2.44 o
   2  -4  14        0.09       -1.37      1.37 o
   3  -4  14        1.70        2.60      1.82 o
   4  -4  14        0.75        0.53      1.75 o
  -1  -3  14        0.31       -1.49      1.63 o
   0  -3  14        0.20       -1.40      1.40 o
   1  -3  14        1.35        0.22      1.69 o
   2  -3  14        0.35       -0.05      1.46 o
   3  -3  14        1.37       -0.96      1.41 o
   4  -3  14       13.66       14.34      2.81 o
   5  -3  14       15.45       16.01      2.95 o
  -2  -2  14        2.98        0.59      1.74 o
  -1  -2  14        4.33        5.94      2.15 o
   0  -2  14        9.41       15.13      2.80 o
   1  -2  14        1.01        0.25      1.63 o
   2  -2  14        0.81        1.51      1.57 o
   3  -2  14        7.16        7.24      2.14 o
   4  -2  14        0.03        1.38      1.55 o
   5  -2  14        0.26        1.74      1.70 o
   6  -2  14        2.66        3.59      1.88 o
  -2  -1  14        6.89        5.73      2.17 o
  -1  -1  14        4.47        3.81      1.83 o
   0  -1  14        8.99       16.37      2.72 o
   1  -1  14       24.95       33.25      3.34 o
   2  -1  14       16.40       16.71      2.62 o
   3  -1  14        0.56       -0.34      0.89 o
   4  -1  14        5.96        5.04      1.80 o
   5  -1  14        1.17        0.21      1.36 o
   6  -1  14        2.02       -0.38      1.33 o
   7  -1  14        3.49        2.19      1.66 o
  -2   0  14        1.40        1.52      1.81 o
  -1   0  14        4.30        7.14      2.10 o
   0   0  14        1.50        1.88      1.43 o
   1   0  14        9.23       12.15      2.22 o
   2   0  14        2.74        2.71      1.05 o
   3   0  14        1.15       -0.27      0.83 o
   4   0  14        5.51        3.91      1.13 o
   5   0  14        7.90        8.90      2.01 o
   6   0  14        0.56        2.16      1.47 o
   7   0  14        3.63        5.81      2.00 o
  -3   1  14        0.76        1.60      1.89 o
  -2   1  14        0.78        0.82      1.57 o
  -1   1  14        0.08       -0.91      1.21 o
   0   1  14        0.41       -0.77      1.17 o
   1   1  14        0.03       -0.50      0.89 o
   2   1  14        0.07       -1.48      1.48 o
   3   1  14        0.96       -0.12      0.81 o
   4   1  14        3.49        4.56      1.17 o
   5   1  14        4.50        2.79      1.51 o
   6   1  14        0.01       -0.45      1.23 o
   7   1  14        0.84        0.73      1.34 o
   8   1  14        0.43       -0.90      1.44 o
  -3   2  14        0.18        0.44      1.56 o
  -2   2  14        3.39        3.61      1.79 o
  -1   2  14        0.37        0.99      1.40 o
   0   2  14        0.00       -0.40      0.81 o
   1   2  14        2.37        1.01      0.91 o
   2   2  14        0.40        0.95      0.86 o
   3   2  14        2.55        3.20      1.31 o
   4   2  14        4.75        5.60      1.18 o
   5   2  14        2.90        4.23      1.12 o
   6   2  14        0.01        1.06      1.17 o
   7   2  14        5.09        7.86      1.80 o
   8   2  14        5.04        4.04      1.68 o
  -3   3  14        2.05        0.32      1.56 o
  -2   3  14        0.00        0.69      1.06 o
  -1   3  14        0.88        0.04      0.98 o
   0   3  14        7.28        7.11      1.37 o
   1   3  14        1.19        0.00      0.86 o
   2   3  14        5.55        6.25      1.88 o
   3   3  14        3.86        3.48      0.83 o
   4   3  14        0.84        1.35      0.71 o
   5   3  14        3.48        4.04      0.87 o
   6   3  14        0.39        0.14      0.77 o
   7   3  14        4.20        4.15      1.94 o
   8   3  14        0.56        1.37      1.14 o
  -2   4  14        0.27        1.33      1.13 o
  -1   4  14        0.09        0.08      0.95 o
   0   4  14        7.61        7.51      1.35 o
   1   4  14        3.03        1.67      0.96 o
   2   4  14        0.91        0.92      0.90 o
   3   4  14        5.39        6.32      0.93 o
   4   4  14       13.64       15.26      1.18 o
   5   4  14        4.89        3.77      0.79 o
   6   4  14        1.03        2.93      0.79 o
   7   4  14        6.77        7.53      0.96 o
  -2   5  14        0.01        1.22      1.01 o
  -1   5  14        0.02        1.11      0.98 o
   0   5  14        1.45        1.21      1.04 o
   1   5  14        4.44        2.60      1.04 o
   2   5  14        0.10       -0.30      0.63 o
   3   5  14        1.14        0.70      0.65 o
   4   5  14        0.08        0.54      0.98 o
   5   5  14        9.71        8.99      1.14 o
   6   5  14       11.48       10.96      2.01 o
   7   5  14        0.72        0.17      1.65 o
  -2   6  14        0.04       -0.53      1.01 o
  -1   6  14        0.07        0.95      1.00 o
   0   6  14        6.09        6.44      1.33 o
   1   6  14        1.52        1.86      0.95 o
   2   6  14        7.38        8.74      1.18 o
   3   6  14        0.23       -0.58      0.58 o
   4   6  14        0.67        0.75      0.54 o
   5   6  14        9.40        6.70      1.19 o
   6   6  14        2.79        1.63      0.92 o
   7   6  14        7.36        9.06      2.51 o
  -1   7  14        0.03        1.06      1.08 o
   0   7  14        0.14        1.22      0.98 o
   1   7  14        3.08        3.74      1.57 o
   2   7  14        1.00        0.82      1.37 o
   3   7  14        0.55       -0.27      0.57 o
   4   7  14        3.51        4.38      1.07 o
   5   7  14        0.77        1.47      0.87 o
   6   7  14        1.00        1.29      1.86 o
   7   7  14        2.67        4.33      2.35 o
  -1   8  14        0.45        1.06      1.35 o
   0   8  14        0.03        0.50      0.97 o
   1   8  14        0.81        0.01      0.74 o
   2   8  14        0.56        0.83      0.61 o
   3   8  14        0.08       -0.57      0.88 o
   4   8  14        0.60        2.00      1.94 o
   5   8  14        6.03        5.76      2.20 o
   6   8  14        5.42        3.15      2.16 o
   7   8  14        0.01       -0.56      1.96 o
   1   9  14        2.54        2.69      0.87 o
   2   9  14        8.51        8.72      2.49 o
   3   9  14        0.87       -0.35      1.71 o
   4   9  14        0.04        1.70      1.88 o
   5   9  14       13.09       12.37      2.83 o
   6   9  14       20.20       27.51      3.71 o
   3  10  14        1.35        0.86      2.05 o
   4  10  14        0.37       -1.20      1.81 o
   1  -2  15        7.59        9.97      2.53 o
   2  -2  15        2.58        3.87      1.93 o
   3  -2  15        5.99        2.03      1.87 o
   4  -2  15        4.90        5.84      2.12 o
   0  -1  15        2.03        4.87      2.06 o
   1  -1  15        6.70        9.05      2.39 o
   2  -1  15       16.30       20.77      2.06 o
   3  -1  15        0.01        0.53      1.37 o
   4  -1  15        0.00        1.37      1.52 o
   5  -1  15        3.32        2.38      1.78 o
  -1   0  15        0.02       -0.05      1.50 o
   0   0  15        1.45        1.36      1.55 o
   1   0  15        8.46        9.71      2.25 o
   2   0  15        4.13        6.04      1.45 o
   3   0  15        0.67       -0.64      0.93 o
   4   0  15        0.35        0.81      1.43 o
   5   0  15        0.58        2.03      1.57 o
   6   0  15        4.14        6.18      2.05 o
  -1   1  15        0.05        0.49      1.42 o
   0   1  15        5.36        3.26      1.73 o
   1   1  15        0.29        1.56      1.11 o
   2   1  15        3.36        3.82      1.17 o
   3   1  15        0.31       -0.39      0.85 o
   4   1  15        4.59        3.78      1.21 o
   5   1  15        2.79        3.94      1.78 o
   6   1  15        0.92       -0.20      1.34 o
   7   1  15        2.47        1.63      1.60 o
  -1   2  15        1.82        2.76      1.27 o
   0   2  15        2.29        0.45      0.95 o
   1   2  15        2.21        2.36      1.13 o
   2   2  15        0.01        1.05      0.98 o
   3   2  15        0.49        0.42      1.01 o
   4   2  15        2.12        0.80      1.00 o
   5   2  15       15.61       18.40      2.40 o
   6   2  15        2.24        1.85      1.45 o
   7   2  15        0.01       -0.25      1.35 o
  -1   3  15        1.46        0.45      1.15 o
   0   3  15        0.48        2.15      1.04 o
   1   3  15        0.01       -0.04      0.89 o
   2   3  15        1.27        2.94      1.12 o
   3   3  15        0.01        1.51      1.04 o
   4   3  15       11.42       12.68      1.52 o
   5   3  15        3.48        2.97      1.15 o
   6   3  15        0.33        0.42      1.19 o
   7   3  15        1.44        1.51      1.34 o
  -1   4  15        1.73        1.18      1.13 o
   0   4  15        0.96        1.79      1.12 o
   1   4  15        4.41        8.04      1.45 o
   2   4  15       12.99       19.59      5.03 o
   3   4  15        1.36        0.77      0.93 o
   4   4  15        0.00       -0.79      0.79 o
   5   4  15        1.07       -0.37      1.05 o
   6   4  15        0.27       -0.18      0.71 o
   7   4  15        0.52        1.57      1.05 o
  -1   5  15        1.64        0.88      1.13 o
   0   5  15        0.48       -0.27      1.00 o
   1   5  15        0.11        1.42      1.06 o
   2   5  15        3.48        3.01      1.09 o
   3   5  15        1.48       -0.01      0.70 o
   4   5  15        0.99        0.96      0.71 o
   5   5  15        2.91        3.37      1.22 o
   6   5  15        6.56       10.58      2.54 o
   0   6  15        0.06        0.48      1.08 o
   1   6  15        1.82        1.05      1.06 o
   2   6  15        1.68        1.37      0.97 o
   3   6  15        0.03       -0.03      0.75 o
   4   6  15        0.03       -0.56      0.56 o
   5   6  15        0.08        1.41      1.78 o
   6   6  15        2.82        5.92      2.35 o
   0   7  15        3.13        0.63      1.34 o
   1   7  15        2.91        2.90      1.08 o
   2   7  15        0.05       -0.41      0.68 o
   3   7  15        0.03        0.07      0.67 o
   4   7  15        1.06        2.86      1.90 o
   5   7  15        0.05        2.05      1.89 o
   6   7  15        0.51       -1.45      1.45 o
   2   8  15        3.35        2.71      2.08 o
   3   8  15        0.06       -0.57      1.83 o
   4   8  15        0.24        1.38      2.13 o
   5   8  15        1.12        0.92      2.12 o
   3   0  16        0.18        0.10      1.61 o
   2   1  16        2.46        1.83      1.23 o
   3   1  16        0.36        1.24      1.11 o
   4   1  16        1.42        1.58      1.64 o
   1   2  16       11.16       14.48      2.47 o
   2   2  16        3.29        6.37      1.42 o
   3   2  16        0.35        0.14      1.12 o
   4   2  16        0.00       -0.69      2.36 o
   5   2  16        0.12       -0.43      1.34 o
   1   3  16        0.97       -0.03      2.35 o
   2   3  16        0.01       -0.04      1.13 o
   3   3  16        0.02       -0.78      0.94 o
   4   3  16        4.91        3.98      1.32 o
   5   3  16        1.13        2.42      1.49 o
   1   4  16        0.05        1.40      1.19 o
   2   4  16        3.13        7.11      2.34 o
   3   4  16        6.09        5.94      1.37 o
   4   4  16        0.58       -0.95      0.95 o
   5   4  16        7.49        6.49      1.89 o
   2   5  16        0.07       -1.02      2.10 o
   3   5  16        7.00        7.36      1.41 o
   4   5  16        1.23        1.32      0.99 o
   5   5  16        5.84        6.78      2.18 o
   3   6  16        2.94        2.14      1.04 o
   4   6  16        0.00       -0.93      1.32 o
 
